# Supplementary material for: Assessing the effects of HMGCR, LPL, and PCSK9 inhibition on sleep apnea: Mendelian randomization analysis of drug targets
Source: Medicine (Baltimore). 2024 Oct 25;103(43):e40194. doi: 10.1097/MD.0000000000040194 (PMC11520985; doi:10.1097/MD.0000000000040194)
Supplement: Supplementary file 1 [file medi-103-e40194-s001.xlsx]

## Sheet: Supplementary Table 1
Trait	Phenotype/ variable	First author (year)	Sample size	Population	Sex
Exposure 1	LDL cholesterol	Richardson, Tom (2020)	440546	European	Males and Females
Exposure 2	HDL cholesterol	Richardson, Tom (2020)	403943	European	Males and Females
Exposure 3	total triglycerides	Richardson, Tom (2020)	441016	European	Males and Females
Exposure 4	Total cholesterol	Willer CJ（2013）	177861	European	Males and Females
Outcome	Sleep apnea syndrome	2021	476853	European	NA

## Sheet: Supplementary Table 2
SNP	effect_allele.exposure	effect_allele.outcome	other_allele.exposure	other_allele.outcome	beta.exposure	beta.outcome	eaf.exposure	eaf.outcome	se.exposure	se.outcome	samplesize.exposure	samplesize.outcome	pval.exposure	pval.outcome
rs1010759	A	G	A	G	-0.0231042	-0.046	0.140367	0.122225	0.00300476	0.0205	NA	476853	1.5e-14	0.0249597
rs1016988	C	T	C	T	-0.0174377	0.0235	0.190907	0.234732	0.00265087	0.0158	NA	476853	4.8e-11	0.1359
rs10231941	C	T	C	T	0.0198565	-0.0039	0.177717	0.182907	0.00272709	0.0167	NA	476853	3.3e-13	0.8138
rs10448340	G	T	G	T	-0.0150594	0.0158	0.319765	0.289906	0.00223737	0.0139	NA	476853	1.7e-11	0.2553
rs10832963	G	T	G	T	0.0173059	-0.0306	0.744224	0.646456	0.00239616	0.0137	NA	476853	5.1e-13	0.0254203
rs10910476	T	C	T	C	0.0123938	0.0045	0.555163	0.466543	0.00210193	0.0129	NA	476853	3.7e-09	0.726001
rs11014204	T	C	T	C	0.0137924	0.0202	0.280227	0.197782	0.00233007	0.0153	NA	476853	3.2e-09	0.1874
rs11065385	G	A	G	A	-0.0244904	-0.0278	0.690891	0.640756	0.00225744	0.0136	NA	476853	2e-27	0.04157
rs11099097	T	C	T	C	-0.0181876	-0.0012	0.291333	0.309152	0.00230231	0.0138	NA	476853	2.8e-15	0.9279
rs111273322	A	G	A	G	0.0217698	-0.004	0.108352	0.10737	0.00334926	0.0341	NA	476853	8e-11	0.9061
rs111338114	G	A	G	A	-0.0287743	0.1311	0.05601	0.0546599	0.00492283	0.0502	NA	476853	5.1e-09	0.00905607
rs11226108	C	G	C	G	-0.016026	0.0084	0.191562	0.172198	0.00265376	0.0167	NA	476853	1.6e-09	0.615601
rs113177823	A	G	A	G	-0.0411737	0.0486	0.054136	0.0562997	0.00466039	0.028	NA	476853	1e-18	0.0831496
rs114165349	C	G	C	G	0.056229	0.0004	0.023172	0.0270727	0.00695521	0.0373	NA	476853	6.2e-16	0.9909
rs115458560	C	T	C	T	-0.0503391	0.117	0.018563	0.014603	0.0077049	0.0693	NA	476853	6.4e-11	0.0916706
rs11568318	A	C	A	C	0.0256951	0.0163	0.066246	0.0577512	0.00417849	0.0318	NA	476853	7.8e-10	0.609101
rs11591147	T	G	T	G	-0.348456	0.0887	0.017468	0.0224215	0.00793088	0.0389	NA	476853	1e-200	0.0225902
rs11601507	A	C	A	C	0.0322012	0.0033	0.069468	0.065952	0.00404981	0.0244	NA	476853	1.8e-15	0.8929
rs11621792	T	C	T	C	0.0191489	-0.0088	0.452867	0.330534	0.00211033	0.0134	NA	476853	1.1e-19	0.5119
rs116734477	T	C	T	C	-0.0473368	0.0056	0.040837	0.0282018	0.0052819	0.0358	NA	476853	3.2e-19	0.875
rs117139027	A	G	A	G	-0.0571106	-0.0258	0.017594	0.0138292	0.00792993	0.0701	NA	476853	5.9e-13	0.7124
rs117733303	G	A	G	A	0.0838178	0.0753	0.018422	0.0460281	0.00773844	0.0482	NA	476853	2.4e-27	0.1182
rs118039278	A	G	A	G	0.0835056	0.0125	0.078672	0.0718783	0.00388533	0.0279	NA	476853	1.8e-102	0.6544
rs1183851	C	T	C	T	0.024377	-0.0076	0.395544	0.465958	0.00213943	0.013	NA	476853	4.5e-30	0.557799
rs12078100	G	C	G	C	0.0131127	0.0167	0.623087	0.711397	0.00214876	0.014	NA	476853	1e-09	0.2322
rs12162782	G	T	G	T	0.0129592	0.0195	0.344365	0.452071	0.00219352	0.0132	NA	476853	3.5e-09	0.1402
rs12208357	T	C	T	C	0.0569843	-0.016	0.070102	0.066625	0.00409617	0.0271	NA	476853	5.4e-44	0.5532
rs12246352	G	A	G	A	0.0257335	0.0231	0.103895	0.0933061	0.00342791	0.0245	NA	476853	6e-14	0.3475
rs1229984	C	T	C	T	0.0525797	0.0172	0.972799	0.781294	0.00633356	0.0479	NA	476853	1e-16	0.7201
rs12445804	A	G	A	G	0.0229888	-0.0088	0.074901	0.173418	0.0040052	0.0212	NA	476853	9.5e-09	0.6774
rs12471768	C	T	C	T	0.0135999	0.0379	0.704119	0.778445	0.00228112	0.0149	NA	476853	2.5e-09	0.0110101
rs1250258	T	C	T	C	0.0137745	-0.0121	0.736649	0.800835	0.00236771	0.0154	NA	476853	6e-09	0.432
rs1260326	C	T	C	T	-0.0347299	-0.007	0.604443	0.569847	0.00212546	0.0133	NA	476853	5.1e-60	0.596499
rs12916	C	T	C	T	0.0621175	-0.0194	0.400537	0.444178	0.00212705	0.013	NA	476853	1.7e-187	0.1339
rs13020929	A	G	A	G	0.0145846	-0.0142	0.4567	0.456335	0.00209518	0.0129	NA	476853	3.4e-12	0.2684
rs13076933	G	T	G	T	-0.020994	-0.0085	0.259454	0.193027	0.00239027	0.0148	NA	476853	1.6e-18	0.5668
rs13107325	T	C	T	C	-0.0248331	0.1059	0.074895	0.0595371	0.00396439	0.0347	NA	476853	3.8e-10	0.002266
rs13108218	G	A	G	A	-0.0177871	0.0072	0.614867	0.584346	0.0021598	0.0135	NA	476853	1.8e-16	0.5932
rs13121616	G	A	G	A	0.0128507	0.0089	0.693553	0.745822	0.00226135	0.0145	NA	476853	1.3e-08	0.542099
rs1350559	G	C	G	C	0.0137824	0.0166	0.401347	0.497276	0.00213685	0.0131	NA	476853	1.1e-10	0.2024
rs140584594	G	A	G	A	-0.01433	0.0037	0.730069	0.730856	0.00232961	0.0235	NA	476853	7.7e-10	0.8751
rs143020224	G	C	G	C	-0.168952	-0.0111	0.118603	0.114525	0.00320833	0.021	NA	476853	1e-200	0.5966
rs145730801	C	T	C	T	0.0359995	-0.0273	0.044378	0.0350989	0.00516918	0.0477	NA	476853	3.3e-12	0.5664
rs146433259	T	C	T	C	-0.0569699	0.0458	0.011736	0.00990011	0.0103828	0.0797	NA	476853	4.1e-08	0.565599
rs146534110	T	G	T	G	0.0680211	0.0257	0.013304	0.0114356	0.00910045	0.0713	NA	476853	7.8e-14	0.7183
rs148150904	TTAAAG	T	TTAAAG	T	0.0158136	-0.0107	0.189702	0.181709	0.00265248	0.0154	NA	476853	2.5e-09	0.4882
rs150474434	A	G	A	G	-0.0347623	-0.0099	0.101353	0.0700793	0.00347063	0.0233	NA	476853	1.3e-23	0.6707
rs1551891	A	G	A	G	-0.173628	-0.0211	0.088107	0.106228	0.00366029	0.0235	NA	476853	1e-200	0.37
rs1556562	T	G	T	G	0.0190249	-0.0472	0.790033	0.900911	0.00248903	0.02	NA	476853	2.1e-14	0.0185102
rs17050272	A	G	A	G	-0.0205597	-0.0045	0.409275	0.453001	0.00211549	0.0129	NA	476853	2.5e-22	0.7281
rs174564	G	A	G	A	-0.0318977	0.007	0.348557	0.37306	0.0021896	0.0132	NA	476853	4.5e-48	0.597301
rs17476364	C	T	C	T	-0.0216418	-0.0024	0.108328	0.0966668	0.00335937	0.0245	NA	476853	1.2e-10	0.9221
rs17569873	T	C	T	C	0.0171196	0.0068	0.201299	0.146767	0.00260335	0.0177	NA	476853	4.8e-11	0.702399
rs1801689	C	A	C	A	0.061862	0.0305	0.030551	0.0248326	0.00605788	0.0497	NA	476853	1.8e-24	0.539
rs183130	T	C	T	C	-0.0329541	-0.0012	0.323808	0.285015	0.00223034	0.0141	NA	476853	2.1e-49	0.9339
rs1883711	C	G	C	G	0.10277	0.0042	0.031412	0.0391425	0.0060919	0.0302	NA	476853	7.5e-64	0.8898
rs200046586	C	CA	C	CA	0.309188	-0.0162	0.981093	0.981707	0.00782788	0.0511	NA	476853	1e-200	0.7504
rs2043085	C	T	C	T	-0.017018	-0.0107	0.612225	0.546997	0.00214177	0.013	NA	476853	1.9e-15	0.4142
rs2066714	C	T	C	T	0.0210151	0.0168	0.128775	0.258809	0.00310964	0.0201	NA	476853	1.4e-11	0.4042
rs2068888	A	G	A	G	-0.0192081	0.0117	0.450695	0.499676	0.00209421	0.0129	NA	476853	4.6e-20	0.365
rs2073547	G	A	G	A	0.0355498	0.0248	0.184007	0.365617	0.00267287	0.0172	NA	476853	2.3e-40	0.1501
rs2160994	C	T	C	T	0.0182581	0.0085	0.647494	0.738015	0.00218417	0.0138	NA	476853	6.3e-17	0.5348
rs2238162	T	C	T	C	-0.0165008	-0.0021	0.522955	0.56339	0.00208847	0.0129	NA	476853	2.8e-15	0.8736
rs2250802	A	G	A	G	-0.0181939	-0.0096	0.72434	0.73113	0.00233224	0.014	NA	476853	6.1e-15	0.4953
rs2256814	A	G	A	G	0.0152618	0.0197	0.197877	0.296364	0.00262512	0.0162	NA	476853	6.1e-09	0.2244
rs2287622	G	A	G	A	-0.0211572	-0.0034	0.602794	0.622888	0.00212931	0.0129	NA	476853	2.9e-23	0.792301
rs2391825	A	G	A	G	-0.0129848	-0.0025	0.279219	0.216188	0.00233356	0.0152	NA	476853	2.6e-08	0.8676
rs2519093	T	C	T	C	0.0557289	-0.0184	0.18451	0.212131	0.0026865	0.0161	NA	476853	1.4e-95	0.2521
rs2611867	G	A	G	A	-0.0265838	0.0315	0.513941	0.552498	0.00209023	0.0129	NA	476853	4.7e-37	0.0147001
rs2618566	T	G	T	G	-0.0249198	-0.0059	0.659861	0.669869	0.00219993	0.0137	NA	476853	9.6e-30	0.667999
rs2642438	G	A	G	A	0.0253218	0.0161	0.702657	0.736466	0.00227308	0.0142	NA	476853	8e-29	0.2579
rs2737265	G	A	G	A	-0.0202743	0.0221	0.28046	0.285099	0.002322	0.014	NA	476853	2.5e-18	0.116
rs2738447	C	A	C	A	0.0422734	0.0025	0.592612	0.598518	0.00211024	0.0131	NA	476853	2.9e-89	0.8486
rs2740488	C	A	C	A	-0.0252452	0.0062	0.265466	0.256393	0.00236503	0.0154	NA	476853	1.3e-26	0.6886
rs2745353	T	C	T	C	0.0126963	0.0252	0.5181	0.537436	0.00208336	0.0128	NA	476853	1.1e-09	0.0499103
rs2820226	A	G	A	G	-0.012864	0.0321	0.451903	0.447101	0.00209731	0.0129	NA	476853	8.6e-10	0.0131099
rs28406917	T	C	T	C	0.0119057	-0.0011	0.427624	0.337327	0.00211433	0.0131	NA	476853	1.8e-08	0.9312
rs28590710	A	G	A	G	-0.017618	-0.0081	0.196791	0.198764	0.00274759	0.0262	NA	476853	1.4e-10	0.758099
rs28601761	G	C	G	C	-0.0620105	0.0121	0.418688	0.350444	0.00213624	0.0132	NA	476853	2.9e-185	0.356
rs28615248	C	T	C	T	0.0184347	0.0357	0.196095	0.202896	0.00263568	0.0158	NA	476853	2.7e-12	0.0237898
rs28631087	C	T	C	T	-0.0161901	0.0103	0.21274	0.213712	0.0025459	0.0166	NA	476853	2e-10	0.537
rs28814720	G	A	G	A	0.0121747	0.0027	0.519766	0.441712	0.00215073	0.013	NA	476853	1.5e-08	0.8345
rs3104412	G	A	G	A	-0.0189061	0.0021	0.451531	0.478864	0.00209423	0.0144	NA	476853	1.8e-19	0.8831
rs3127580	T	C	T	C	0.0357031	-0.0198	0.155131	0.125655	0.00287572	0.0189	NA	476853	2.2e-35	0.2928
rs34042070	G	C	G	C	0.0485227	0.0103	0.187927	0.243986	0.00268011	0.0161	NA	476853	2.9e-73	0.5244
rs34265667	A	G	A	G	-0.0320529	0.0503	0.033987	0.0301252	0.00575731	0.043	NA	476853	2.6e-08	0.2418
rs34568880	T	C	T	C	0.0560827	-0.0697	0.013313	0.00993617	0.00908804	0.0668	NA	476853	6.8e-10	0.2967
rs35511051	A	C	A	C	-0.0217862	-0.0052	0.209985	0.189841	0.00254546	0.0157	NA	476853	1.1e-17	0.7403
rs35882350	G	A	G	A	0.0139684	0.0248	0.261067	0.202391	0.00237417	0.0148	NA	476853	4e-09	0.0936311
rs35980001	G	GC	G	GC	-0.0222891	0.0117	0.786561	0.715525	0.00256639	0.0153	NA	476853	3.8e-18	0.4443
rs3732359	A	G	A	G	-0.0173556	0.0311	0.78012	0.683568	0.00252038	0.0144	NA	476853	5.7e-12	0.0300497
rs375972689	G	T	G	T	0.168281	0.1637	0.01069	0.0108251	0.0101662	0.1027	NA	476853	1.5e-61	0.1111
rs3780181	G	A	G	A	-0.0278983	0.015	0.067627	0.0710534	0.00418323	0.0269	NA	476853	2.6e-11	0.5774
rs3822855	T	G	T	G	0.0178418	0.0122	0.40166	0.480079	0.00212447	0.013	NA	476853	4.5e-17	0.3497
rs3823376	T	C	T	C	0.0172774	0.0209	0.502179	0.526717	0.0020812	0.0131	NA	476853	1e-16	0.1102
rs4148826	C	T	C	T	-0.0157917	-0.0099	0.18045	0.209989	0.0027233	0.0163	NA	476853	6.7e-09	0.5441
rs4263041	G	A	G	A	-0.0699797	-0.0045	0.283209	0.3183	0.00251019	0.0185	NA	476853	4.9e-171	0.8078
rs4307732	A	G	A	G	0.0448315	-0.0142	0.105876	0.190815	0.0033985	0.0184	NA	476853	9.8e-40	0.4402
rs438568	G	A	G	A	0.0124777	-0.0019	0.609246	0.61269	0.00213986	0.0134	NA	476853	5.5e-09	0.889
rs440677	A	G	A	G	-0.0159238	0.0143	0.623063	0.533036	0.00215434	0.0131	NA	476853	1.5e-13	0.2759
rs4666384	G	A	G	A	-0.016633	0.016	0.678914	0.765346	0.00224003	0.0144	NA	476853	1.1e-13	0.2645
rs472495	T	G	T	G	0.0425743	-0.0002	0.648959	0.669701	0.00218093	0.0132	NA	476853	7.3e-85	0.9879
rs4738684	G	A	G	A	-0.0315439	-0.0372	0.664652	0.721698	0.00220937	0.0216	NA	476853	3e-46	0.0850296
rs4782568	G	C	G	C	-0.0165059	-0.0107	0.450902	0.44621	0.00210805	0.013	NA	476853	4.9e-15	0.4119
rs4930163	A	G	A	G	0.0174597	-0.0088	0.159456	0.165702	0.00285203	0.0179	NA	476853	9.2e-10	0.6229
rs4954192	T	C	T	C	0.0146629	-0.015	0.373474	0.521799	0.00213654	0.0134	NA	476853	6.7e-12	0.2616
rs4970834	T	C	T	C	-0.105303	-0.0428	0.186642	0.153942	0.00268179	0.0165	NA	476853	1e-200	0.00925998
rs5112	G	C	G	C	0.0277824	-0.0113	0.533387	0.544857	0.00222587	0.0137	NA	476853	9.4e-36	0.4115
rs516316	C	G	C	G	0.0296183	0.0023	0.507935	0.52344	0.00206761	0.0134	NA	476853	1.5e-46	0.8662
rs556107	T	C	T	C	0.0351712	-0.0002	0.523338	0.604801	0.00208846	0.013	NA	476853	1.2e-63	0.9897
rs55637835	T	C	T	C	-0.0187129	0.027	0.120881	0.116159	0.00324835	0.0213	NA	476853	8.4e-09	0.2048
rs55714927	T	C	T	C	-0.0264314	-0.0303	0.190364	0.23153	0.00265551	0.0154	NA	476853	2.4e-23	0.0487596
rs55831924	T	C	T	C	0.0156761	0.0287	0.361448	0.299525	0.0021829	0.0139	NA	476853	6.9e-13	0.0393604
rs56130071	C	G	C	G	0.0331798	0.0091	0.216984	0.248527	0.00253796	0.0155	NA	476853	4.7e-39	0.5595
rs56236159	G	T	G	T	0.0177139	0.012	0.13149	0.322111	0.00307979	0.0154	NA	476853	8.8e-09	0.4362
rs5843957	TG	T	TG	T	0.0137065	0.0208	0.570884	0.57766	0.00210922	0.0134	NA	476853	8.1e-11	0.1194
rs597808	G	A	G	A	0.0271066	-0.0052	0.515915	0.534147	0.00209151	0.0133	NA	476853	2.1e-38	0.6968
rs6031587	T	C	T	C	-0.0256479	-0.0488	0.071963	0.170771	0.00413761	0.0238	NA	476853	5.7e-10	0.0401402
rs60612724	G	A	G	A	0.0323852	0.0342	0.038647	0.0519712	0.00541912	0.0347	NA	476853	2.3e-09	0.3244
rs6074012	C	T	C	T	0.0116537	-0.0192	0.523914	0.556213	0.00208962	0.0129	NA	476853	2.4e-08	0.136
rs61003864	C	T	C	T	0.0155966	-0.0153	0.187128	0.213877	0.00267616	0.0158	NA	476853	5.6e-09	0.3332
rs61754230	T	C	T	C	0.0430117	0.0065	0.019784	0.0123686	0.00748441	0.0626	NA	476853	9.1e-09	0.9177
rs6475606	T	C	T	C	-0.0202689	-0.0054	0.48447	0.522396	0.00208367	0.0129	NA	476853	2.3e-22	0.674599
rs6495122	C	A	C	A	0.0143852	0.0298	0.591279	0.463946	0.00211976	0.013	NA	476853	1.2e-11	0.02192
rs6544713	C	T	C	T	-0.0537152	0.0198	0.676864	0.783697	0.00222274	0.0151	NA	476853	5e-129	0.1875
rs6560499	A	G	A	G	-0.0122028	0.0077	0.576007	0.570492	0.00212189	0.0131	NA	476853	8.9e-09	0.5583
rs6602912	G	T	G	T	0.0221997	-0.0002	0.284854	0.269198	0.00231001	0.0146	NA	476853	7.2e-22	0.9894
rs6667939	T	C	T	C	0.0153061	0.0322	0.71867	0.751418	0.00232969	0.0227	NA	476853	5e-11	0.1562
rs6680227	A	G	A	G	-0.0746581	0.0106	0.035237	0.0385998	0.00563322	0.0318	NA	476853	4.3e-40	0.737999
rs6709904	G	A	G	A	-0.043441	-0.0216	0.112585	0.089931	0.00329601	0.0211	NA	476853	1.1e-39	0.3059
rs6732741	A	T	A	T	-0.0280985	-0.0144	0.119324	0.124126	0.00322423	0.0199	NA	476853	2.9e-18	0.469
rs6874202	C	T	C	T	0.032331	-0.0022	0.634269	0.693715	0.00216292	0.0136	NA	476853	1.6e-50	0.8716
rs7108486	C	T	C	T	-0.0386029	0.0197	0.023721	0.0266614	0.00692024	0.0429	NA	476853	2.4e-08	0.646501
rs71311871	G	A	G	A	-0.0283073	-0.0041	0.083052	0.0818823	0.00378458	0.024	NA	476853	7.5e-14	0.8651
rs7202323	G	T	G	T	-0.0255365	0.0084	0.229741	0.264646	0.00247732	0.0156	NA	476853	6.5e-25	0.5881
rs7241918	T	G	T	G	0.0157471	-0.0066	0.82411	0.844954	0.00274939	0.0171	NA	476853	1e-08	0.6991
rs72631343	G	C	G	C	-0.0292893	0.0035	0.128894	0.228506	0.00311032	0.0184	NA	476853	4.6e-21	0.85
rs72911393	T	C	T	C	-0.0182619	0.0049	0.147618	0.157632	0.00294119	0.0199	NA	476853	5.3e-10	0.807
rs7562734	C	G	C	G	-0.0201126	-0.0204	0.322299	0.289364	0.00222879	0.0217	NA	476853	1.8e-19	0.3478
rs7569317	C	T	C	T	0.017881	0.0205	0.530638	0.588994	0.00208232	0.0129	NA	476853	8.9e-18	0.1116
rs76468627	T	C	T	C	-0.0217346	-0.0063	0.07587	0.0754222	0.00394926	0.0234	NA	476853	3.7e-08	0.788301
rs7707394	A	G	A	G	0.040448	-0.0426	0.357329	0.395406	0.00217281	0.0133	NA	476853	2.4e-77	0.001366
rs7734476	A	G	A	G	0.0187595	-0.0214	0.550077	0.478709	0.00209401	0.0129	NA	476853	3.3e-19	0.0971695
rs7746081	A	G	A	G	-0.0234725	0.0047	0.304113	0.453497	0.00226701	0.0137	NA	476853	4e-25	0.7319
rs77542162	G	A	G	A	0.128484	0.0472	0.022495	0.0189122	0.0070401	0.0579	NA	476853	2.1e-74	0.4154
rs7776054	G	A	G	A	-0.0162316	-0.0205	0.261313	0.299736	0.00237493	0.0139	NA	476853	8.2e-12	0.1406
rs77960347	G	A	G	A	0.0706209	-0.0177	0.013351	0.0119134	0.00908667	0.0667	NA	476853	7.7e-15	0.7907
rs78508096	A	G	A	G	0.0176869	-0.0172	0.226194	0.182612	0.00249323	0.0148	NA	476853	1.3e-12	0.2458
rs79220007	C	T	C	T	-0.057338	-0.0243	0.076135	0.049305	0.00392142	0.0294	NA	476853	2e-48	0.4077
rs79828839	T	C	T	C	0.0144987	0.0131	0.198784	0.178458	0.00261498	0.0166	NA	476853	2.9e-08	0.4305
rs8107974	T	A	T	A	-0.105058	-0.0401	0.075765	0.0784937	0.00391919	0.0252	NA	476853	2.7e-158	0.1116
rs869412	C	T	C	T	-0.0142314	-0.003	0.225684	0.245506	0.00250093	0.0148	NA	476853	1.3e-08	0.837
rs880315	C	T	C	T	-0.0152225	0.0272	0.34024	0.446635	0.00220678	0.0133	NA	476853	5.3e-12	0.0408197
rs9289196	C	T	C	T	0.0173702	-0.0073	0.173786	0.241126	0.00275673	0.0173	NA	476853	3e-10	0.6724
rs934197	A	G	A	G	0.0832348	-0.0088	0.33544	0.258933	0.00220298	0.0141	NA	476853	1e-200	0.5325
rs9471968	G	A	G	A	-0.0116148	0.015	0.545696	0.474024	0.00209345	0.013	NA	476853	2.9e-08	0.2457
rs9496567	A	G	A	G	-0.0174316	0.0401	0.243458	0.233204	0.00243272	0.0158	NA	476853	7.8e-13	0.0114301
rs960596	T	C	T	C	0.0135068	-0.0213	0.33932	0.395785	0.00221758	0.0134	NA	476853	1.1e-09	0.1116
rs964184	C	G	C	G	-0.0575823	-0.0058	0.866409	0.825463	0.00306356	0.0183	NA	476853	8.2e-79	0.750699
rs9832727	G	C	G	C	-0.0147604	-0.0026	0.339636	0.273178	0.00220388	0.0138	NA	476853	2.1e-11	0.8484
rs9834932	G	A	G	A	-0.0322172	-0.013	0.08883	0.0775032	0.00366408	0.0232	NA	476853	1.5e-18	0.5765
rs9884390	C	T	C	T	0.0251489	-0.0262	0.234121	0.235119	0.00249163	0.0156	NA	476853	5.9e-24	0.0926595
rs9894946	G	A	G	A	-0.0173333	-0.0099	0.841112	0.879785	0.00290132	0.0182	NA	476853	2.3e-09	0.5866
rs990619	G	C	G	C	-0.0118015	-0.0015	0.523638	0.590707	0.00208525	0.013	NA	476853	1.5e-08	0.9106
rs9929977	A	T	A	T	0.0167269	0.004	0.369846	0.455178	0.00216129	0.0132	NA	476853	1e-14	0.763199
rs9987289	G	A	G	A	0.0453824	-0.0073	0.908808	0.920993	0.00362169	0.02	NA	476853	5.1e-36	0.714399

## Sheet: Supplementary Table 3
SNP	effect_allele.exposure	other_allele.exposure	effect_allele.outcome	other_allele.outcome	beta.exposure	beta.outcome	eaf.exposure	eaf.outcome	se.exposure	se.outcome	samplesize.exposure	samplesize.outcome	pval.exposure	pval.outcome
rs10031010	A	G	A	G	0.0138083	-0.0174	0.184617	0.190952	0.00246597	0.0156	NA	476853	2.1e-08	0.2641
rs10053349	C	T	C	T	0.0120071	-0.0011	0.390258	0.471328	0.00195336	0.0131	NA	476853	7.9e-10	0.9349
rs10108282	A	T	A	T	0.0168525	0.0282	0.205724	0.205564	0.00234262	0.0155	NA	476853	6.3e-13	0.0694193
rs10119644	A	T	A	T	0.013468	0.0051	0.493902	0.468869	0.00191042	0.0129	NA	476853	1.8e-12	0.6903
rs10162642	A	G	A	G	-0.0479223	-0.0029	0.211684	0.175725	0.0023419	0.0172	NA	476853	4.6e-93	0.8682
rs10233430	C	T	C	T	-0.0204944	-0.0231	0.427019	0.454687	0.00192772	0.0129	NA	476853	2.1e-26	0.0737904
rs1045241	T	C	T	C	0.0164171	0.0199	0.271252	0.239325	0.00215576	0.0142	NA	476853	2.6e-14	0.1604
rs1047891	A	C	A	C	-0.0189073	0.0157	0.315582	0.272292	0.00204367	0.0139	NA	476853	2.2e-20	0.2594
rs10504477	C	T	C	T	-0.0150661	0.0125	0.412192	0.507487	0.00193097	0.0131	NA	476853	6.1e-15	0.3408
rs10513801	G	T	G	T	-0.0303325	-0.0153	0.137151	0.0970156	0.00277034	0.0205	NA	476853	6.7e-28	0.4564
rs1055582	T	C	T	C	0.0140251	0.0019	0.505231	0.543916	0.00190973	0.013	NA	476853	2.1e-13	0.8851
rs10750766	A	C	A	C	-0.0185663	-0.0099	0.709866	0.592036	0.00209928	0.0145	NA	476853	9.2e-19	0.491801
rs10774439	A	G	A	G	0.020513	-0.009	0.814891	0.757463	0.00248318	0.0156	NA	476853	1.4e-16	0.5648
rs10786114	T	C	T	C	0.0238735	0.0516	0.874851	0.865347	0.00288231	0.0187	NA	476853	1.2e-16	0.00577404
rs1083470	A	G	A	G	0.0115829	-0.0195	0.615717	0.529157	0.00195974	0.0131	NA	476853	3.4e-09	0.1375
rs11009262	T	G	T	G	-0.0233289	0.0053	0.057318	0.0752653	0.00409245	0.0267	NA	476853	1.2e-08	0.8433
rs11021232	C	T	C	T	-0.0167378	-0.0205	0.18096	0.150166	0.00248678	0.0171	NA	476853	1.7e-11	0.23
rs11045171	G	A	G	A	0.0283661	-0.0159	0.197605	0.200488	0.00240558	0.0159	NA	476853	4.3e-32	0.3163
rs111363680	T	C	T	C	0.0328171	-0.095	0.031354	0.0271138	0.00592877	0.0489	NA	476853	3.1e-08	0.0518597
rs11171710	A	G	A	G	-0.0114694	0.0147	0.44814	0.444299	0.00192933	0.013	NA	476853	2.8e-09	0.26
rs112001035	A	G	A	G	-0.0466304	0.0194	0.060492	0.0662703	0.00408312	0.0255	NA	476853	3.3e-30	0.4455
rs11218738	A	G	A	G	0.0234498	0.0057	0.249489	0.193634	0.00219817	0.0155	NA	476853	1.4e-26	0.7113
rs112350227	T	C	T	C	-0.0319379	-0.0123	0.02764	0.0234003	0.00582274	0.0509	NA	476853	4.1e-08	0.8085
rs11239536	A	T	A	T	0.0287501	0.0044	0.240967	0.19637	0.00223129	0.0148	NA	476853	5.5e-38	0.7683
rs11254464	C	T	C	T	0.0127581	-0.0118	0.423107	0.497491	0.00193081	0.0131	NA	476853	3.9e-11	0.3675
rs1125873	T	A	T	A	0.0159741	-0.0132	0.492135	0.485277	0.00192237	0.013	NA	476853	9.6e-17	0.3091
rs1132274	A	C	A	C	-0.0217809	0.0119	0.154029	0.255808	0.00263979	0.0179	NA	476853	1.6e-16	0.506499
rs113740515	A	G	A	G	0.0377752	-0.0106	0.209452	0.296272	0.00233951	0.0161	NA	476853	1.2e-58	0.5125
rs113966472	A	G	A	G	0.0324769	0.0271	0.032408	0.0345118	0.00554864	0.0356	NA	476853	4.8e-09	0.4463
rs114165349	C	G	C	G	-0.0810512	0.0004	0.023124	0.0270727	0.00636562	0.0373	NA	476853	3.9e-37	0.9909
rs11429307	G	GT	G	GT	0.0308032	-0.0207	0.808907	0.845312	0.00243282	0.0179	NA	476853	9.7e-37	0.2465
rs115912456	G	A	G	A	0.028084	-0.1437	0.041265	0.0351961	0.0047884	0.0404	NA	476853	4.5e-09	0.000381496
rs116006942	A	G	A	G	-0.02987	0.0199	0.060798	0.0565012	0.00403491	0.0304	NA	476853	1.3e-13	0.5133
rs11614202	G	A	G	A	0.0227709	0.0107	0.841919	0.755416	0.00261356	0.0176	NA	476853	3e-18	0.5437
rs11631178	C	T	C	T	0.0211366	0.0225	0.103811	0.098616	0.0031235	0.0215	NA	476853	1.3e-11	0.2954
rs11640494	A	G	A	G	-0.015349	-0.0014	0.456655	0.324707	0.00189969	0.0137	NA	476853	6.5e-16	0.9185
rs11664369	T	C	T	C	-0.0229777	0.0179	0.267061	0.227671	0.00215861	0.0155	NA	476853	1.8e-26	0.2456
rs1168114	G	A	G	A	0.0155365	0.0129	0.65237	0.708659	0.00199819	0.0143	NA	476853	7.5e-15	0.3659
rs116843064	A	G	A	G	0.206178	-0.0233	0.019327	0.0215914	0.0069176	0.0422	NA	476853	3.4e-195	0.581201
rs116857878	T	C	T	C	0.0482826	0.0052	0.020363	0.0178798	0.00697677	0.0582	NA	476853	4.5e-12	0.9293
rs11688682	C	G	C	G	0.0147369	0.0104	0.270836	0.26533	0.0022133	0.0153	NA	476853	2.8e-11	0.4945
rs11704977	T	C	T	C	0.0147253	-0.0079	0.149996	0.248773	0.00268902	0.0164	NA	476853	4.3e-08	0.628901
rs117230571	G	A	G	A	-0.0266417	0.0105	0.076958	0.0663065	0.00363105	0.0301	NA	476853	2.2e-13	0.726001
rs117291242	T	C	T	C	-0.0315912	-0.0147	0.036567	0.0416354	0.00506695	0.0308	NA	476853	4.5e-10	0.633501
rs117762989	T	C	T	C	-0.0268923	0.088	0.043022	0.0354592	0.00468314	0.0437	NA	476853	9.3e-09	0.0438803
rs117847213	G	A	G	A	0.0295589	-0.0299	0.040812	0.036111	0.0048659	0.0401	NA	476853	1.2e-09	0.4568
rs12045101	T	C	T	C	-0.0145519	0.0033	0.240857	0.188758	0.00222909	0.0241	NA	476853	6.7e-11	0.8905
rs12046972	C	T	C	T	-0.0148213	-0.007	0.564083	0.497532	0.00191599	0.013	NA	476853	1e-14	0.5898
rs12205778	A	G	A	G	0.0162321	0.006	0.258895	0.23534	0.00217549	0.015	NA	476853	8.6e-14	0.6887
rs12229011	T	C	T	C	-0.0259933	0.0121	0.097467	0.123777	0.00322614	0.0227	NA	476853	7.8e-16	0.5946
rs1225053	C	T	C	T	-0.0150376	0.0099	0.264492	0.231146	0.00216684	0.0147	NA	476853	3.9e-12	0.502
rs1240820	A	G	A	G	0.0131835	0.0039	0.293164	0.453986	0.00210043	0.0142	NA	476853	3.5e-10	0.7842
rs12411732	A	G	A	G	-0.0305779	0.0016	0.145572	0.183254	0.00274115	0.0281	NA	476853	6.8e-29	0.9554
rs12462109	T	C	T	C	-0.0159539	-0.0018	0.287067	0.327328	0.00210812	0.014	NA	476853	3.8e-14	0.8992
rs12475332	G	T	G	T	0.012897	-0.0037	0.261038	0.379842	0.0021638	0.0152	NA	476853	2.5e-09	0.81
rs12575456	A	G	A	G	0.0445866	0.0055	0.321829	0.440431	0.00203342	0.0139	NA	476853	1.4e-106	0.6912
rs12686780	T	C	T	C	-0.0161688	0.0081	0.174998	0.259879	0.00251034	0.0162	NA	476853	1.2e-10	0.6179
rs1270076	G	A	G	A	0.014345	-0.0516	0.776823	0.83183	0.00228637	0.0248	NA	476853	3.5e-10	0.0377503
rs12705595	A	G	A	G	0.0110554	-0.0077	0.37337	0.342966	0.00198306	0.0133	NA	476853	2.5e-08	0.562
rs12740374	T	G	T	G	0.0288629	-0.0259	0.221008	0.18001	0.00229106	0.0157	NA	476853	2.2e-36	0.0986007
rs12740811	G	A	G	A	-0.0184297	0.028	0.094047	0.0888421	0.00326047	0.0229	NA	476853	1.6e-08	0.2222
rs12781812	T	G	T	G	0.0107203	0.0233	0.400915	0.288826	0.00194289	0.0138	NA	476853	3.4e-08	0.0897408
rs1281959	G	C	G	C	0.0146574	0.0212	0.525716	0.53782	0.00190666	0.0129	NA	476853	1.5e-14	0.1008
rs12921195	A	C	A	C	-0.0166869	0.0191	0.139503	0.137208	0.00281852	0.0196	NA	476853	3.2e-09	0.3295
rs12926854	G	A	G	A	0.0122457	0.0201	0.269909	0.267886	0.00213341	0.0149	NA	476853	9.5e-09	0.1762
rs12928099	A	C	A	C	0.0214263	-0.0044	0.29612	0.29232	0.00206787	0.0144	NA	476853	3.7e-25	0.7596
rs12986742	C	T	C	T	-0.0106002	0.0121	0.475905	0.450119	0.00191315	0.013	NA	476853	3e-08	0.3501
rs12998038	T	C	T	C	0.0131918	0.0014	0.258702	0.285284	0.0021847	0.0144	NA	476853	1.6e-09	0.922
rs13066793	G	A	G	A	0.0220769	-0.0031	0.090115	0.0879934	0.00332887	0.0236	NA	476853	3.3e-11	0.8955
rs13087167	C	G	C	G	0.0167458	0.0254	0.632997	0.725006	0.00198206	0.0135	NA	476853	2.9e-17	0.0607393
rs13097947	C	T	C	T	0.0159634	-0.0234	0.649315	0.712151	0.00203024	0.0219	NA	476853	3.8e-15	0.2851
rs13107325	T	C	T	C	-0.080346	0.1059	0.074942	0.0595371	0.00362445	0.0347	NA	476853	7e-109	0.002266
rs13111599	G	A	G	A	0.0127921	-0.0294	0.737196	0.689919	0.00216664	0.0147	NA	476853	3.5e-09	0.0451804
rs13137144	A	G	A	G	0.0164073	-0.0074	0.461454	0.455828	0.00192431	0.013	NA	476853	1.5e-17	0.5722
rs13144151	G	A	G	A	0.0178695	0.0185	0.850001	0.727397	0.00270341	0.0178	NA	476853	3.8e-11	0.298
rs13235365	T	C	T	C	0.0258181	-0.015	0.273616	0.242261	0.00214379	0.0148	NA	476853	2.1e-33	0.3122
rs13269725	G	A	G	A	-0.0259912	-0.0241	0.078342	0.0875482	0.00353253	0.0281	NA	476853	1.9e-13	0.3896
rs133015	G	C	G	C	0.0205993	-0.0215	0.440063	0.390863	0.00192854	0.013	NA	476853	1.2e-26	0.0994604
rs13379043	C	T	C	T	0.0198764	-0.0041	0.28042	0.267477	0.00216717	0.0154	NA	476853	4.7e-20	0.7888
rs13389219	T	C	T	C	0.0277324	0.0022	0.392619	0.29942	0.00194608	0.0135	NA	476853	4.5e-46	0.8705
rs13402475	G	C	G	C	-0.0249227	-0.0114	0.815115	0.815636	0.00249807	0.0276	NA	476853	1.9e-23	0.679301
rs1349852	C	A	C	A	0.0112127	-0.0087	0.475293	0.513563	0.00192565	0.013	NA	476853	5.8e-09	0.5013
rs138354839	A	C	A	C	-0.060325	-0.1156	0.015099	0.0154513	0.00841064	0.0918	NA	476853	7.4e-13	0.2076
rs1383732	G	A	G	A	-0.0152024	0.0086	0.149969	0.13308	0.00267698	0.0201	NA	476853	1.4e-08	0.668199
rs1395221	T	G	T	G	-0.0111888	0.0085	0.397646	0.359817	0.00195359	0.0131	NA	476853	1e-08	0.5142
rs140064750	C	T	C	T	-0.0440664	0.0221	0.024546	0.0250332	0.00634192	0.0421	NA	476853	3.7e-12	0.599
rs140164052	A	G	A	G	-0.0417453	-0.0246	0.031786	0.0322224	0.00540785	0.0369	NA	476853	1.2e-14	0.5051
rs140584594	G	A	G	A	0.031071	0.0037	0.729761	0.730856	0.00212905	0.0235	NA	476853	3.1e-48	0.8751
rs141062196	A	G	A	G	-0.0188553	0.031	0.194436	0.134995	0.00241089	0.0179	NA	476853	5.2e-15	0.0839093
rs1411432	C	A	C	A	-0.0139757	0.012	0.186415	0.230408	0.00245569	0.0166	NA	476853	1.3e-08	0.4683
rs1412234	C	T	C	T	-0.011989	0.0394	0.327133	0.30077	0.00203583	0.0135	NA	476853	3.9e-09	0.00350502
rs141440048	T	C	T	C	0.0436872	-0.0264	0.017665	0.0139813	0.00756751	0.0762	NA	476853	7.8e-09	0.7286
rs141469619	G	A	G	A	-0.203479	0.0472	0.009879	0.00858871	0.0101857	0.087	NA	476853	8.7e-89	0.5874
rs142288236	T	C	T	C	-0.0776969	0.0578	0.01469	0.0177313	0.00795635	0.0444	NA	476853	1.6e-22	0.1928
rs1431659	G	A	G	A	0.0127918	-0.0217	0.728463	0.728406	0.00214104	0.0148	NA	476853	2.3e-09	0.142
rs144033177	C	A	C	A	-0.05557	-0.0337	0.015822	0.0160755	0.0078389	0.0525	NA	476853	1.4e-12	0.5211
rs144311893	T	C	T	C	0.0809615	-0.0771	0.022086	0.018597	0.0066916	0.0583	NA	476853	1.1e-33	0.1865
rs1446585	G	A	G	A	0.0167827	-0.0327	0.244295	0.256962	0.00217146	0.0144	NA	476853	1.1e-14	0.0234401
rs145947882	C	A	C	A	-0.164935	-0.0314	0.026042	0.027292	0.00609907	0.0397	NA	476853	4.7e-161	0.4284
rs1471251	T	A	T	A	-0.0193662	0.0111	0.398159	0.391596	0.00195327	0.0131	NA	476853	3.6e-23	0.3976
rs147460434	A	AAAAAT	A	AAAAAT	-0.0150577	-0.0624	0.817739	0.818772	0.00247598	0.0275	NA	476853	1.2e-09	0.0229901
rs147627829	A	G	A	G	-0.0535763	0.0031	0.043706	0.0390879	0.00468184	0.0374	NA	476853	2.5e-30	0.9342
rs147772065	C	G	C	G	0.0288034	-0.018	0.034794	0.0328794	0.0052496	0.0391	NA	476853	4.1e-08	0.645199
rs150224153	T	C	T	C	-0.0934689	-0.0784	0.029665	0.0419371	0.00575879	0.0283	NA	476853	3.1e-59	0.00557995
rs150237291	C	T	C	T	0.0453058	-0.0892	0.021799	0.0242353	0.00656295	0.0407	NA	476853	5.1e-12	0.02813
rs150844304	C	A	C	A	-0.090543	-0.0469	0.025907	0.0196007	0.00599215	0.0592	NA	476853	1.4e-51	0.4283
rs150861794	T	C	T	C	-0.0446978	0.0409	0.018301	0.0153315	0.00759758	0.0635	NA	476853	4e-09	0.5201
rs1534696	A	C	A	C	0.0166573	-0.0183	0.540992	0.609515	0.0019113	0.0131	NA	476853	2.9e-18	0.1612
rs1601934	A	G	A	G	-0.10102	0.0054	0.687495	0.677804	0.00207033	0.0139	NA	476853	1e-200	0.696101
rs1601934	A	G	A	C	-0.10102	-0.0663	0.687495	0.00277648	0.00207033	0.1292	NA	476853	1e-200	0.6078
rs16928809	A	G	A	G	-0.0262633	0.0415	0.093089	0.0825992	0.00329991	0.0235	NA	476853	1.7e-15	0.0770602
rs17124112	A	C	A	C	-0.020798	0.0248	0.07993	0.0905762	0.00352939	0.025	NA	476853	3.8e-09	0.3211
rs17138358	C	G	C	G	-0.0272272	-0.0123	0.398392	0.406896	0.00194811	0.0136	NA	476853	2.2e-44	0.3677
rs17309930	A	C	A	C	-0.0218885	0.031	0.205132	0.15771	0.00235533	0.0156	NA	476853	1.5e-20	0.0472999
rs17326656	T	G	T	G	-0.0223923	0.0237	0.238666	0.161312	0.00223885	0.0166	NA	476853	1.5e-23	0.1542
rs174566	G	A	G	A	-0.0562241	0.0049	0.350061	0.373801	0.00199551	0.0132	NA	476853	1.2e-174	0.712901
rs1760940	C	A	C	A	0.0121791	-0.0149	0.24702	0.215585	0.0022157	0.0154	NA	476853	3.9e-08	0.3332
rs17713879	A	G	A	G	0.0138956	0.0055	0.364695	0.325028	0.00197564	0.0133	NA	476853	2e-12	0.6785
rs1771582	G	T	G	T	0.0129458	-0.0051	0.557402	0.643635	0.00197832	0.0136	NA	476853	6e-11	0.7097
rs183906992	C	T	C	T	0.0294539	-0.0175	0.04275	0.0555101	0.00474735	0.0317	NA	476853	5.5e-10	0.581599
rs1862205	A	G	A	G	0.0113186	-0.0213	0.404725	0.551428	0.00194381	0.0133	NA	476853	5.8e-09	0.1087
rs188502504	C	T	C	T	-0.0316669	-0.0316	0.03643	0.0448724	0.00510538	0.0285	NA	476853	5.6e-10	0.2687
rs1955512	A	G	A	G	0.0109986	0.008	0.575802	0.630111	0.00197003	0.0132	NA	476853	2.4e-08	0.5474
rs1970811	C	T	C	T	-0.0116112	0.0066	0.457743	0.409953	0.00191759	0.0131	NA	476853	1.4e-09	0.617999
rs201441	G	T	G	T	-0.0109672	0.0265	0.580679	0.419773	0.0019342	0.0131	NA	476853	1.4e-08	0.0428302
rs2066714	C	T	C	T	0.0465396	0.0168	0.128622	0.258809	0.00284369	0.0201	NA	476853	3.4e-60	0.4042
rs2068888	A	G	A	G	0.0191803	0.0117	0.450441	0.499676	0.0019152	0.0129	NA	476853	1.3e-23	0.365
rs2098368	T	C	T	C	-0.0116029	0.0066	0.54591	0.499631	0.00192757	0.0133	NA	476853	1.8e-09	0.6183
rs2098918	T	C	T	C	0.0118698	0.0047	0.45513	0.453616	0.00191595	0.0131	NA	476853	5.8e-10	0.722
rs2111216	G	A	G	A	0.0213297	0.0361	0.593934	0.542841	0.00194338	0.013	NA	476853	5e-28	0.00538704
rs2155220	T	C	T	C	-0.0105204	-0.0235	0.437951	0.425569	0.00191315	0.013	NA	476853	3.8e-08	0.0708892
rs2159607	T	G	T	G	-0.0239454	0.003	0.810874	0.873801	0.00243213	0.0195	NA	476853	7.2e-23	0.8779
rs2196808	C	T	C	T	0.0128638	0.0085	0.731961	0.720672	0.00215716	0.0148	NA	476853	2.5e-09	0.5657
rs2236464	C	T	C	T	-0.0155836	-0.02	0.212102	0.2199	0.00235595	0.017	NA	476853	3.7e-11	0.2398
rs2237035	T	G	T	G	0.0139172	-0.0109	0.385886	0.31409	0.00195824	0.0135	NA	476853	1.2e-12	0.4207
rs2247355	T	C	T	C	0.0206138	0.0019	0.182679	0.188876	0.00245873	0.0156	NA	476853	5.1e-17	0.902
rs2256609	G	A	G	A	-0.0328881	0.0015	0.189238	0.255461	0.00244058	0.0148	NA	476853	2.2e-41	0.9207
rs2268840	C	T	C	T	0.0173197	0.0029	0.22846	0.187656	0.00226775	0.0154	NA	476853	2.2e-14	0.8503
rs2271308	C	T	C	T	0.0278808	-0.0046	0.733051	0.676861	0.002156	0.0145	NA	476853	3e-38	0.75
rs2281718	T	A	T	A	0.0596431	0.0482	0.612575	0.614031	0.00195409	0.0216	NA	476853	1e-200	0.0257199
rs2290866	T	C	T	C	-0.0119226	-0.0196	0.253153	0.305923	0.00218189	0.014	NA	476853	4.6e-08	0.162
rs2297409	A	G	A	G	-0.0333565	-0.0027	0.194635	0.23147	0.00240571	0.0177	NA	476853	1e-43	0.8779
rs2298214	A	C	A	C	-0.01241	-0.0226	0.577365	0.628664	0.00194099	0.0131	NA	476853	1.6e-10	0.0846798
rs2298624	T	C	T	C	0.0300361	0.0318	0.132532	0.163764	0.00280916	0.0176	NA	476853	1.1e-26	0.0704401
rs2298632	T	C	T	C	0.0144252	-0.0051	0.498073	0.534291	0.00193744	0.0131	NA	476853	9.7e-14	0.696299
rs2302263	T	C	T	C	-0.0364373	0.0128	0.088695	0.206391	0.00335268	0.0198	NA	476853	1.6e-27	0.5189
rs2307111	C	T	C	T	0.0190053	-0.0318	0.394924	0.445014	0.0019521	0.013	NA	476853	2.1e-22	0.0145902
rs2339234	A	G	A	G	-0.0118996	-0.0131	0.683004	0.7389	0.00205717	0.0138	NA	476853	7.3e-09	0.3415
rs235314	T	C	T	C	-0.0177425	0.0067	0.532212	0.47963	0.00191993	0.0129	NA	476853	2.4e-20	0.6017
rs2362541	G	T	G	T	-0.0108666	0.0027	0.507519	0.416526	0.00190325	0.013	NA	476853	1.1e-08	0.833
rs2364723	C	G	C	G	0.0120956	0.0022	0.319156	0.395542	0.00204641	0.0137	NA	476853	3.4e-09	0.8722
rs2417125	G	A	G	A	-0.0131524	0.0069	0.284014	0.301949	0.00211658	0.0148	NA	476853	5.2e-10	0.6401
rs2435307	T	C	T	C	0.0162767	-0.0074	0.48634	0.540345	0.00190927	0.0129	NA	476853	1.5e-17	0.5665
rs2498786	G	C	G	C	-0.0254741	0.0206	0.615979	0.525511	0.00196826	0.0133	NA	476853	2.6e-38	0.1225
rs2516331	A	C	A	C	0.0126835	-0.0096	0.375524	0.351441	0.00196658	0.0142	NA	476853	1.1e-10	0.5014
rs2520096	G	A	G	A	0.0147205	-0.0094	0.270192	0.37082	0.00215114	0.0136	NA	476853	7.7e-12	0.4869
rs254562	G	A	G	A	-0.0114752	-0.0191	0.409277	0.373506	0.00194192	0.0131	NA	476853	3.4e-09	0.1455
rs2586116	G	C	G	C	-0.0162577	-0.0172	0.259435	0.255898	0.00217179	0.0152	NA	476853	7.1e-14	0.2573
rs2642438	G	A	G	A	0.0276562	0.0161	0.702698	0.736466	0.00207854	0.0142	NA	476853	2.1e-40	0.2579
rs2645979	A	G	A	G	0.0114281	-0.0097	0.357369	0.375334	0.00198606	0.0131	NA	476853	8.7e-09	0.4605
rs267738	G	T	G	T	0.0214529	-0.0003	0.219354	0.167856	0.00229757	0.0162	NA	476853	9.9e-21	0.9873
rs2723065	G	A	G	A	0.0149623	-0.0096	0.376773	0.35438	0.00196239	0.0134	NA	476853	2.4e-14	0.4764
rs2726111	G	A	G	A	-0.0148127	-0.0117	0.667447	0.685379	0.00202533	0.0135	NA	476853	2.6e-13	0.3838
rs2740488	C	A	C	A	-0.0686515	0.0062	0.265328	0.256393	0.00216181	0.0154	NA	476853	1e-200	0.6886
rs2750411	G	T	G	T	-0.0108405	0.0062	0.4919	0.465593	0.0019091	0.0129	NA	476853	1.4e-08	0.6306
rs2792751	C	T	C	T	-0.0360998	-0.007	0.725031	0.731501	0.0021336	0.014	NA	476853	3.2e-64	0.616
rs2800710	C	T	C	T	-0.0202674	0.0251	0.51821	0.537449	0.00190382	0.0128	NA	476853	1.8e-26	0.0504696
rs2804894	A	G	A	G	0.0173063	0.0163	0.734831	0.730515	0.0021841	0.0152	NA	476853	2.3e-15	0.2842
rs2814982	T	C	T	C	-0.0275938	0.0166	0.102216	0.110163	0.00314209	0.019	NA	476853	1.6e-18	0.381
rs28362901	A	C	A	C	-0.0238891	-0.0302	0.088332	0.175055	0.00336295	0.0205	NA	476853	1.2e-12	0.1422
rs28510484	C	G	C	G	-0.0154472	0.0162	0.170462	0.144476	0.00253932	0.0173	NA	476853	1.2e-09	0.3483
rs286965	C	T	C	T	-0.0134141	0.0084	0.632135	0.695768	0.00197553	0.0134	NA	476853	1.1e-11	0.5321
rs28746806	C	A	C	A	0.0167023	0.0411	0.333604	0.401663	0.00204471	0.0214	NA	476853	3.1e-16	0.0552294
rs2910949	G	T	G	T	0.0133996	-0.0135	0.354888	0.312637	0.00199892	0.0143	NA	476853	2e-11	0.3478
rs2925979	C	T	C	T	0.037299	-0.0195	0.699999	0.686016	0.00205659	0.0138	NA	476853	1.6e-73	0.1588
rs2943645	T	C	T	C	-0.0434706	0.0321	0.646663	0.717891	0.00198833	0.0136	NA	476853	5.9e-106	0.0178698
rs2963468	G	A	G	A	-0.0196653	0.0241	0.235297	0.220229	0.00226256	0.0169	NA	476853	3.6e-18	0.1547
rs2965169	C	A	C	A	0.0120831	0.0144	0.388738	0.373495	0.00195448	0.0134	NA	476853	6.3e-10	0.2826
rs3027167	T	C	T	C	-0.0124258	-0.0021	0.682038	0.667195	0.00205083	0.0146	NA	476853	1.4e-09	0.8868
rs308	G	T	G	T	0.12651	0.0234	0.020639	0.0435147	0.00669305	0.0383	NA	476853	1.1e-79	0.542
rs3184504	C	T	C	T	0.0265387	-0.0051	0.517322	0.662744	0.00190452	0.0132	NA	476853	3.9e-44	0.701699
rs32578	A	G	A	G	0.0133235	-0.0015	0.309015	0.31838	0.00206513	0.0135	NA	476853	1.1e-10	0.9116
rs330089	C	T	C	T	0.0204692	0.0032	0.098081	0.153782	0.00318925	0.0231	NA	476853	1.4e-10	0.8894
rs34045894	A	G	A	G	-0.0172909	0.0205	0.15624	0.186951	0.00262706	0.017	NA	476853	4.6e-11	0.2294
rs34138141	T	G	T	G	-0.0175318	0.0078	0.280655	0.285825	0.00212461	0.0149	NA	476853	1.6e-16	0.6025
rs343	A	C	A	C	0.133778	-0.0755	0.08307	0.0913356	0.00346421	0.0248	NA	476853	1e-200	0.00232001
rs34940374	A	G	A	G	-0.0170378	0.0024	0.182973	0.195962	0.00247025	0.0155	NA	476853	5.3e-12	0.8748
rs35493868	G	C	G	C	0.0372262	0.0115	0.202024	0.172142	0.00237772	0.0165	NA	476853	3e-55	0.4854
rs35980001	G	GC	G	GC	-0.118787	0.0117	0.786507	0.715525	0.00234184	0.0153	NA	476853	1e-200	0.4443
rs36057735	G	C	G	C	-0.0302136	0.0163	0.199089	0.15613	0.00238679	0.0176	NA	476853	1e-36	0.3551
rs367070	G	A	G	A	0.0417949	0.0099	0.225571	0.401324	0.00228709	0.0146	NA	476853	1.3e-74	0.4961
rs367677	G	A	G	A	0.0166703	-0.0058	0.239995	0.241554	0.00224786	0.0247	NA	476853	1.2e-13	0.8142
rs3732356	T	G	T	G	-0.0299026	-0.0136	0.933782	0.93777	0.00386524	0.0258	NA	476853	1e-14	0.5972
rs3745683	A	G	A	G	-0.0546353	0.0214	0.074638	0.122052	0.00362928	0.0225	NA	476853	3.2e-51	0.3411
rs3746915	G	A	G	A	0.0108813	0.0001	0.580939	0.606994	0.00194098	0.0132	NA	476853	2.1e-08	0.9956
rs3747973	G	A	G	A	0.0141665	0.014	0.592542	0.596955	0.00193802	0.0134	NA	476853	2.7e-13	0.2963
rs3794752	C	T	C	T	0.0128326	0.0305	0.280634	0.307999	0.00213876	0.0143	NA	476853	2e-09	0.0326099
rs3814883	T	C	T	C	-0.0153035	0.0114	0.482467	0.45393	0.00189151	0.013	NA	476853	5.9e-16	0.3808
rs3924313	A	G	A	G	-0.0239168	-0.0085	0.322221	0.246882	0.00204761	0.0145	NA	476853	1.6e-31	0.5547
rs407133	C	G	C	G	-0.0105618	0.0158	0.558791	0.558985	0.00193239	0.013	NA	476853	4.6e-08	0.2239
rs4074448	A	G	A	G	0.015131	-0.0162	0.589254	0.429922	0.00196355	0.0132	NA	476853	1.3e-14	0.2199
rs41272086	A	G	A	G	-0.0567846	0.0046	0.105505	0.105106	0.00310319	0.0215	NA	476853	8.5e-75	0.832
rs429358	C	T	C	T	-0.0756554	-0.0359	0.154325	0.146165	0.00263871	0.0172	NA	476853	8.71e-181	0.0360703
rs4330777	A	G	A	G	-0.0197681	-0.0095	0.474907	0.439277	0.00189019	0.0129	NA	476853	1.3e-25	0.4606
rs454968	C	T	C	T	0.0110337	0.0019	0.644812	0.66734	0.00199469	0.0133	NA	476853	3.2e-08	0.8882
rs4599108	T	C	T	C	0.0136654	0.0345	0.487654	0.620994	0.00192434	0.021	NA	476853	1.2e-12	0.0997907
rs460428	C	T	C	T	-0.0143462	0.0251	0.230673	0.315331	0.00226779	0.0157	NA	476853	2.5e-10	0.109
rs4614	G	A	G	A	-0.0178217	0.0019	0.406222	0.307165	0.00193829	0.0137	NA	476853	3.8e-20	0.8872
rs4650994	A	G	A	G	-0.018056	0.0003	0.531842	0.502079	0.00190061	0.0129	NA	476853	2.1e-21	0.982
rs4691379	T	C	T	C	0.0118717	-0.021	0.318939	0.298393	0.00204326	0.0145	NA	476853	6.2e-09	0.1458
rs4784709	A	T	A	T	-0.0747244	-0.0013	0.959159	0.965125	0.00477284	0.0401	NA	476853	3e-55	0.9746
rs4803773	G	A	G	A	0.0400846	0.0102	0.498722	0.557747	0.00199508	0.021	NA	476853	8.7e-90	0.6265
rs4804101	T	G	T	G	-0.0139042	-0.0031	0.438994	0.433222	0.00192656	0.013	NA	476853	5.3e-13	0.8121
rs4855582	T	C	T	C	0.0111652	-0.0083	0.429621	0.566368	0.00192369	0.0131	NA	476853	6.5e-09	0.5287
rs4871603	T	C	T	C	0.0360061	0.0208	0.653471	0.646031	0.00199228	0.0135	NA	476853	5.2e-73	0.1237
rs4871624	G	T	G	T	-0.020416	0.0217	0.286726	0.34089	0.00211032	0.0144	NA	476853	3.9e-22	0.1311
rs4875043	C	A	C	A	-0.0149745	0.0025	0.216821	0.205636	0.0023285	0.0155	NA	476853	1.3e-10	0.8717
rs4899251	T	C	T	C	-0.0232048	0.0531	0.942012	0.886371	0.0041399	0.0395	NA	476853	2.1e-08	0.1787
rs4917675	C	T	C	T	0.014562	0.0007	0.254595	0.230167	0.00219637	0.0146	NA	476853	3.4e-11	0.9621
rs4930352	T	G	T	G	0.0161709	0.0033	0.494128	0.45451	0.00193852	0.013	NA	476853	7.3e-17	0.8001
rs4969141	T	C	T	C	0.0296373	0.0036	0.489676	0.497224	0.00191152	0.0131	NA	476853	3.2e-54	0.7857
rs532436	A	G	A	G	0.0231547	-0.02	0.184606	0.212439	0.00245365	0.0161	NA	476853	3.8e-21	0.2144
rs549058	T	G	T	G	0.0171095	0.0213	0.120319	0.103366	0.00293694	0.0207	NA	476853	5.7e-09	0.3046
rs554146	C	A	C	A	0.0127257	-0.0235	0.704992	0.653974	0.00211531	0.022	NA	476853	1.8e-09	0.2867
rs55781197	G	A	G	A	0.0587349	0.0363	0.115034	0.0905543	0.00295144	0.0322	NA	476853	4e-88	0.2607
rs557933	C	A	C	A	0.0152472	0.0031	0.520349	0.579045	0.00190783	0.0129	NA	476853	1.3e-15	0.8106
rs55935382	A	C	A	C	0.01764	0.026	0.32503	0.352445	0.00203822	0.0137	NA	476853	4.9e-18	0.0585194
rs559355	T	A	T	A	-0.0349311	0.0053	0.1573	0.213145	0.00261254	0.016	NA	476853	9e-41	0.738599
rs564832	C	T	C	T	-0.011708	0.0028	0.315005	0.237887	0.00205455	0.0141	NA	476853	1.2e-08	0.8407
rs58123204	G	A	G	A	-0.0184574	-0.0089	0.153445	0.168111	0.00264401	0.0183	NA	476853	2.9e-12	0.6248
rs58298943	T	C	T	C	0.0201986	-0.0462	0.084318	0.0903423	0.00342748	0.0219	NA	476853	3.8e-09	0.0349502
rs59104589	T	C	T	C	0.0150155	0.0134	0.358286	0.396489	0.0019816	0.0132	NA	476853	3.5e-14	0.3098
rs59781045	T	C	T	C	0.074037	0.012	0.068117	0.0606044	0.0037879	0.0244	NA	476853	4.5e-85	0.623499
rs6018652	A	G	A	G	0.0259271	0.0129	0.792888	0.765954	0.0023605	0.0158	NA	476853	4.6e-28	0.4142
rs6059958	T	C	T	C	0.0146541	0.0105	0.170742	0.132874	0.00255516	0.0166	NA	476853	9.7e-09	0.524901
rs6066148	C	G	C	G	0.0133124	-0.0053	0.259964	0.179087	0.00218121	0.0158	NA	476853	1e-09	0.7391
rs6073958	C	T	C	T	-0.0609299	-0.0107	0.198804	0.169392	0.00239207	0.0166	NA	476853	4.1e-143	0.5202
rs6075860	A	G	A	G	-0.0128	0.0204	0.56549	0.559997	0.00192763	0.0131	NA	476853	3.1e-11	0.1196
rs6123685	A	G	A	G	0.0159783	-0.0266	0.254745	0.23789	0.0021911	0.0149	NA	476853	3e-13	0.0754293
rs61352607	T	G	T	G	0.0306111	0.0348	0.240851	0.197142	0.00222442	0.0152	NA	476853	4.4e-43	0.0225102
rs6142206	A	G	A	G	-0.0161106	0.0235	0.42072	0.374936	0.00193468	0.0131	NA	476853	8.3e-17	0.0733601
rs61435086	C	T	C	T	0.089343	0.0294	0.012312	0.0136675	0.00862169	0.0515	NA	476853	3.7e-25	0.5682
rs61596977	T	C	T	C	-0.016225	-0.0064	0.140363	0.118789	0.00273721	0.0183	NA	476853	3.1e-09	0.7259
rs61748951	A	C	A	C	-0.0361204	0.0406	0.024073	0.0216869	0.00640878	0.0505	NA	476853	1.7e-08	0.4215
rs61805075	A	G	A	G	-0.0257183	-0.0029	0.328694	0.301358	0.00202534	0.014	NA	476853	6e-37	0.8333
rs61884005	G	C	G	C	0.0163406	-0.0333	0.121445	0.137051	0.00293002	0.0167	NA	476853	2.4e-08	0.0465104
rs62102718	T	A	T	A	-0.0236953	0.0071	0.286413	0.256379	0.0021125	0.0143	NA	476853	3.4e-29	0.6215
rs62117487	G	A	G	A	0.0457487	-0.0736	0.057038	0.0500599	0.00411744	0.0324	NA	476853	1.1e-28	0.0231798
rs62246443	C	T	C	T	-0.0147841	-0.0042	0.174261	0.198402	0.00250895	0.0158	NA	476853	3.8e-09	0.788301
rs62271373	A	T	A	T	-0.0406667	-0.001	0.059972	0.0558368	0.00408672	0.0305	NA	476853	2.5e-23	0.9751
rs62331150	T	G	T	G	-0.0129532	0.0324	0.205141	0.337642	0.00236408	0.0244	NA	476853	4.3e-08	0.1837
rs62428831	C	T	C	T	0.0178151	-0.0198	0.141547	0.152702	0.00275536	0.0176	NA	476853	1e-10	0.2606
rs635769	C	T	C	T	0.0197069	-0.0135	0.628046	0.514353	0.00196961	0.0131	NA	476853	1.4e-23	0.3045
rs6460894	C	T	C	T	-0.0121653	0.0139	0.339247	0.332833	0.00201452	0.014	NA	476853	1.6e-09	0.3239
rs6469605	T	C	T	C	0.0316197	-0.016	0.568501	0.637224	0.00191959	0.0136	NA	476853	5.8e-61	0.2393
rs6693842	C	T	C	T	0.013664	-0.0093	0.364844	0.389478	0.00199336	0.0134	NA	476853	7.1e-12	0.4842
rs6705285	T	G	T	G	0.0115225	-0.0229	0.609068	0.504608	0.00191933	0.0174	NA	476853	1.9e-09	0.1895
rs676210	A	G	A	G	0.0592694	-0.0109	0.205227	0.359627	0.00235237	0.015	NA	476853	4.5e-140	0.4652
rs6762415	G	T	G	T	-0.0108964	-0.0014	0.535292	0.561105	0.00191344	0.013	NA	476853	1.2e-08	0.9156
rs6765484	T	C	T	C	0.0225207	-0.0005	0.472827	0.58725	0.00190864	0.0131	NA	476853	3.9e-32	0.9669
rs680321	C	T	C	T	0.0108517	-0.0105	0.456556	0.418842	0.00191658	0.013	NA	476853	1.5e-08	0.4158
rs6824451	A	G	A	G	-0.0200444	0.039	0.464071	0.527816	0.00191167	0.0129	NA	476853	1e-25	0.00253099
rs686030	A	C	A	C	0.0498241	-0.0256	0.858823	0.89324	0.00273951	0.0195	NA	476853	6.5e-74	0.1902
rs689183	T	G	T	G	-0.0158298	0.0128	0.751408	0.789681	0.00220903	0.0145	NA	476853	7.7e-13	0.3761
rs6934962	T	C	T	C	0.0161905	0.0125	0.40151	0.48519	0.00194099	0.013	NA	476853	7.3e-17	0.339
rs6939861	A	G	A	G	-0.0141972	-0.0213	0.261916	0.26414	0.00219368	0.0148	NA	476853	9.7e-11	0.1479
rs7036107	G	A	G	A	-0.0122524	0.0263	0.51098	0.511312	0.00194377	0.0132	NA	476853	2.9e-10	0.0464997
rs7158166	C	T	C	T	0.0140932	-0.0137	0.593856	0.57996	0.00195101	0.0131	NA	476853	5.1e-13	0.2968
rs71603401	G	A	G	A	-0.0154721	0.0495	0.136851	0.104795	0.00279889	0.0218	NA	476853	3.2e-08	0.0227798
rs71647892	C	T	C	T	-0.0629378	0.1926	0.011842	0.0101184	0.00871711	0.0781	NA	476853	5.2e-13	0.0136801
rs7170463	G	A	G	A	0.018911	-0.0345	0.311432	0.242254	0.0020591	0.0138	NA	476853	4.2e-20	0.0127201
rs7186799	C	A	C	A	-0.0220239	-0.0065	0.437388	0.409143	0.00190185	0.0129	NA	476853	5.2e-31	0.617701
rs7218647	A	G	A	G	0.0109209	-0.0248	0.559041	0.589168	0.00192614	0.0132	NA	476853	1.4e-08	0.0595402
rs7251640	C	T	C	T	0.0141902	-0.0051	0.194019	0.199257	0.00242811	0.0159	NA	476853	5.1e-09	0.75
rs72647336	A	G	A	G	-0.0440494	0.017	0.056628	0.0524806	0.00442834	0.0328	NA	476853	2.6e-23	0.6041
rs7281183	A	G	A	G	-0.01272	0.0025	0.737142	0.75102	0.00218963	0.0145	NA	476853	6.3e-09	0.8653
rs72926946	A	C	A	C	-0.0206565	-0.0244	0.296376	0.218063	0.00208041	0.0145	NA	476853	3.1e-23	0.0926403
rs72964564	C	A	C	A	-0.0125748	0.0225	0.250244	0.23309	0.00220598	0.0163	NA	476853	1.2e-08	0.1673
rs7305678	G	T	G	T	-0.0166218	-0.0315	0.86624	0.773379	0.00282868	0.0187	NA	476853	4.2e-09	0.0916094
rs73151974	T	C	T	C	-0.0161895	0.0026	0.144024	0.151295	0.00273371	0.0186	NA	476853	3.2e-09	0.8873
rs7316878	C	T	C	T	0.0115056	-0.0013	0.43366	0.322881	0.00201679	0.0222	NA	476853	1.2e-08	0.9535
rs73243877	G	A	G	A	-0.0253693	-0.0118	0.168086	0.161688	0.00254909	0.0182	NA	476853	2.5e-23	0.5158
rs73455693	A	G	A	G	0.0280646	-0.023	0.037231	0.0374534	0.00510538	0.0311	NA	476853	3.9e-08	0.461
rs74500135	C	T	C	T	0.0670758	-0.0443	0.009847	0.00790852	0.010029	0.0921	NA	476853	2.3e-11	0.6303
rs7488780	C	G	C	G	0.0145459	0.0055	0.204263	0.171486	0.00237104	0.0154	NA	476853	8.5e-10	0.7212
rs75032664	G	C	G	C	-0.0551041	-0.0018	0.012909	0.0166349	0.00908791	0.0465	NA	476853	1.3e-09	0.9689
rs75152587	T	G	T	G	-0.0944291	-0.0088	0.012738	0.0405603	0.00849948	0.0523	NA	476853	1.1e-28	0.8668
rs75479205	G	A	G	A	0.0138981	0.0135	0.189496	0.150747	0.00243644	0.0159	NA	476853	1.2e-08	0.3964
rs75609851	A	G	A	G	0.170089	0.0211	0.010454	0.0109896	0.00964674	0.0615	NA	476853	1.4e-69	0.731499
rs75662196	C	G	C	G	0.0678721	-0.0447	0.027941	0.0225009	0.00587239	0.056	NA	476853	6.7e-31	0.4244
rs7583067	T	C	T	C	0.0145946	0.0043	0.240114	0.296168	0.00223535	0.0149	NA	476853	6.6e-11	0.7722
rs7622114	A	C	A	C	0.0115687	-0.0087	0.581017	0.591237	0.00193999	0.013	NA	476853	2.5e-09	0.5017
rs76247316	C	T	C	T	-0.0113866	-0.005	0.479856	0.4082	0.0019083	0.0129	NA	476853	2.4e-09	0.697199
rs76428106	C	T	C	T	-0.0624148	-0.0966	0.01297	0.0129001	0.00878921	0.0604	NA	476853	1.2e-12	0.1097
rs76602912	C	T	C	T	-0.0434476	-0.0172	0.023789	0.0235036	0.00626364	0.0435	NA	476853	4e-12	0.6921
rs7665587	C	T	C	T	0.0139886	-0.009	0.42208	0.498164	0.00193372	0.013	NA	476853	4.7e-13	0.4879
rs76962725	A	G	A	G	-0.0277897	0.0544	0.037253	0.032547	0.00508558	0.0419	NA	476853	4.6e-08	0.1944
rs771481	A	T	A	T	0.0288148	-0.0187	0.18382	0.224286	0.0024568	0.0164	NA	476853	9.1e-32	0.2546
rs7725218	A	G	A	G	-0.0122469	-0.0025	0.338422	0.346281	0.00201433	0.0135	NA	476853	1.2e-09	0.852
rs77320712	T	G	T	G	-0.0127407	0.0198	0.235452	0.228232	0.0022658	0.016	NA	476853	1.9e-08	0.215
rs77605964	A	G	A	G	0.0170396	0.0247	0.226924	0.182268	0.00227819	0.0162	NA	476853	7.5e-14	0.1273
rs77767539	A	G	A	G	0.0452639	0.0012	0.014299	0.0120574	0.00821382	0.0711	NA	476853	3.6e-08	0.986
rs7794796	T	C	T	C	-0.016879	0.0046	0.332335	0.436838	0.00203772	0.0136	NA	476853	1.2e-16	0.7347
rs77960347	G	A	G	A	0.290966	-0.0177	0.013349	0.0119134	0.00830188	0.0667	NA	476853	1e-200	0.7907
rs78058190	A	G	A	G	-0.0783702	0.0823	0.050415	0.08318	0.00490443	0.0306	NA	476853	1.8e-57	0.00715501
rs7817574	C	T	C	T	0.0331985	-0.006	0.185003	0.2068	0.00243942	0.0155	NA	476853	3.5e-42	0.698601
rs7826177	C	T	C	T	0.0112399	-0.0256	0.635428	0.646467	0.00197917	0.0134	NA	476853	1.4e-08	0.0570506
rs7853377	G	A	G	A	0.0152447	-0.0092	0.216224	0.214597	0.0023168	0.016	NA	476853	4.7e-11	0.5637
rs79153732	T	C	T	C	-0.0939759	0.0213	0.017377	0.0260903	0.00728238	0.0586	NA	476853	4.2e-38	0.717
rs7924036	T	G	T	G	0.0138679	-0.0136	0.503377	0.556101	0.00190752	0.0129	NA	476853	3.6e-13	0.29
rs79600951	G	C	G	C	-0.106795	-0.0009	0.092057	0.112861	0.00325908	0.0217	NA	476853	1e-200	0.9675
rs79634051	C	G	C	G	0.0392148	-0.0665	0.028177	0.0301393	0.00574877	0.0374	NA	476853	9e-12	0.0752108
rs80005209	G	T	G	T	-0.144197	0.0451	0.029614	0.0205184	0.00563687	0.0439	NA	476853	2.5e-144	0.3034
rs8007841	C	T	C	T	-0.0128714	0.01	0.656767	0.650472	0.0020177	0.0137	NA	476853	1.8e-10	0.4667
rs8014289	G	A	G	A	0.0151048	-0.0156	0.562282	0.565268	0.00192712	0.0133	NA	476853	4.6e-15	0.2402
rs8081548	A	T	A	T	0.01845	-0.0152	0.658521	0.623122	0.00202095	0.0138	NA	476853	6.9e-20	0.2694
rs8086351	G	C	G	C	0.0839587	-0.0085	0.824212	0.845064	0.0025068	0.0171	NA	476853	1e-200	0.6188
rs830620	T	C	T	C	0.0149538	-0.015	0.415386	0.42181	0.00193085	0.0132	NA	476853	9.6e-15	0.2566
rs880674	C	T	C	T	0.0149836	-0.0031	0.142056	0.194261	0.00273775	0.0181	NA	476853	4.4e-08	0.8633
rs907866	A	G	A	G	-0.0183154	-0.0002	0.445487	0.428617	0.00191879	0.0129	NA	476853	1.4e-21	0.989
rs921919	A	G	A	G	-0.041665	-0.0062	0.669162	0.570429	0.00206455	0.0134	NA	476853	1.4e-90	0.6457
rs9327468	A	C	A	C	-0.0148994	-0.013	0.755398	0.754386	0.00221907	0.0164	NA	476853	1.9e-11	0.4267
rs9347737	G	A	G	A	-0.0134784	0.0281	0.428295	0.546545	0.00194715	0.0131	NA	476853	4.4e-12	0.0317001
rs9465693	A	C	A	C	-0.0121004	0.0091	0.304872	0.309198	0.00208231	0.0138	NA	476853	6.2e-09	0.5114
rs9604045	T	G	T	G	0.0175151	0.0114	0.253572	0.210387	0.00228914	0.0166	NA	476853	2e-14	0.491501
rs9622830	G	C	G	C	-0.0163821	-0.0112	0.354212	0.411939	0.00199965	0.0134	NA	476853	2.6e-16	0.4027
rs964184	C	G	C	G	0.10544	-0.0058	0.866364	0.825463	0.00279456	0.0183	NA	476853	1e-200	0.750699
rs9647335	T	A	T	A	0.0277595	-0.02	0.191928	0.1323	0.00242471	0.0185	NA	476853	2.4e-30	0.2791
rs968050	T	C	T	C	0.0136601	-0.0278	0.48238	0.449599	0.00190807	0.0129	NA	476853	8.1e-13	0.0305302
rs983663	G	A	G	A	-0.0143608	0.0025	0.251682	0.303075	0.0022075	0.0146	NA	476853	7.7e-11	0.8659
rs9904004	G	A	G	A	-0.0302694	-0.0806	0.060744	0.0608455	0.00400552	0.0441	NA	476853	4.1e-14	0.0675601
rs9916613	A	T	A	T	-0.0133119	0.0159	0.356493	0.309113	0.00199143	0.0136	NA	476853	2.3e-11	0.2429
rs998584	A	C	A	C	-0.0341901	-0.0083	0.482733	0.499697	0.00190975	0.0129	NA	476853	1.1e-71	0.5202
rs9987289	G	A	G	A	0.0872902	-0.0073	0.908737	0.920993	0.00329366	0.02	NA	476853	9.1e-155	0.714399
rs9989419	G	A	G	A	0.143765	-0.0113	0.605917	0.651005	0.00192633	0.0133	NA	476853	1e-200	0.3967

## Sheet: Supplementary Table 4
SNP	effect_allele.exposure	other_allele.exposure	effect_allele.outcome	other_allele.outcome	beta.exposure	beta.outcome	eaf.exposure	eaf.outcome	se.exposure	se.outcome	samplesize.exposure	samplesize.outcome	pval.exposure	pval.outcome
rs1009360	C	T	C	T	-0.0184832	-0.0212	0.41859	0.391224	0.00200785	0.013	NA	476853	3.4e-20	0.1041
rs1009590	C	G	C	G	0.0208341	0.0299	0.914935	0.916546	0.00357696	0.0241	NA	476853	5.7e-09	0.2146
rs10152471	A	G	A	G	-0.0135209	0.0026	0.388656	0.448117	0.00204778	0.0131	NA	476853	4e-11	0.845
rs10210970	T	C	T	C	0.0232557	-0.019	0.131448	0.323859	0.00292788	0.0174	NA	476853	2e-15	0.2744
rs10242866	T	C	T	C	0.015793	-0.0123	0.398698	0.408896	0.00202877	0.0136	NA	476853	7e-15	0.3687
rs10277582	T	C	T	C	-0.0173714	-0.0082	0.118591	0.18002	0.00308015	0.0199	NA	476853	1.7e-08	0.681601
rs1037117	A	G	A	G	0.0172213	0.004	0.254798	0.351178	0.00229153	0.0144	NA	476853	5.7e-14	0.778901
rs10405944	C	T	C	T	-0.013209	0.0204	0.483077	0.371284	0.00201995	0.0132	NA	476853	6.2e-11	0.1222
rs1043897	T	G	T	G	-0.014664	-0.0161	0.415585	0.50824	0.00201517	0.0133	NA	476853	3.4e-13	0.2255
rs1044808	C	G	C	G	-0.0247492	-0.0455	0.081237	0.0760207	0.00362188	0.0261	NA	476853	8.3e-12	0.0811802
rs1045241	T	C	T	C	-0.0206988	0.0199	0.270943	0.239325	0.00224699	0.0142	NA	476853	3.2e-20	0.1604
rs10513688	A	G	A	G	0.0247828	0.0428	0.097403	0.075875	0.00334924	0.0221	NA	476853	1.4e-13	0.0521495
rs10631642	C	CTTT	C	CTTT	0.0131387	-0.0236	0.689424	0.690148	0.00219147	0.0232	NA	476853	2e-09	0.3095
rs1064173	A	G	A	G	-0.0213585	0.0205	0.284399	0.281411	0.00230298	0.0231	NA	476853	1.8e-20	0.3766
rs10642257	A	AAGGCC	A	AAGGCC	0.0370518	0.0066	0.839273	0.868701	0.00271209	0.0165	NA	476853	1.7e-42	0.692
rs10750766	A	C	A	C	0.0193855	-0.0099	0.709959	0.592036	0.00218742	0.0145	NA	476853	7.8e-19	0.491801
rs10773000	T	G	T	G	-0.0149294	-0.0132	0.332276	0.318124	0.0021148	0.0136	NA	476853	1.7e-12	0.3321
rs10773049	C	T	C	T	-0.0290398	0.0025	0.39535	0.440349	0.00203691	0.013	NA	476853	4.1e-46	0.8466
rs10775406	G	A	G	A	0.0206571	-0.0131	0.759694	0.754809	0.00232578	0.015	NA	476853	6.6e-19	0.3827
rs1077835	G	A	G	A	0.0473668	-0.0153	0.220459	0.306251	0.00240452	0.0149	NA	476853	2.2e-86	0.3051
rs10797119	C	T	C	T	0.0157113	0.0338	0.536622	0.47372	0.00200465	0.0129	NA	476853	4.6e-15	0.0090849
rs10811662	A	G	A	G	-0.0154098	0.023	0.173212	0.239043	0.0026291	0.0175	NA	476853	4.6e-09	0.1875
rs10822163	G	C	G	C	-0.0321674	-0.0141	0.473369	0.472736	0.00199059	0.0128	NA	476853	9.7e-59	0.2733
rs10883026	T	C	T	C	-0.0144604	-0.024	0.521569	0.585455	0.00200472	0.0131	NA	476853	5.5e-13	0.0655707
rs10899490	T	C	T	C	-0.0170082	-0.0365	0.161369	0.243839	0.00269347	0.0165	NA	476853	2.7e-10	0.0269302
rs11000468	T	C	T	C	-0.0148544	0.01	0.255269	0.372658	0.00231748	0.0138	NA	476853	1.5e-10	0.468
rs11030107	G	A	G	A	0.0160418	0.0313	0.260757	0.190476	0.00225693	0.015	NA	476853	1.2e-12	0.0363396
rs11078597	C	T	C	T	0.0191708	0.0116	0.186613	0.190897	0.0025513	0.0164	NA	476853	5.7e-14	0.4803
rs11100083	C	T	C	T	-0.0160248	0.0026	0.226214	0.22362	0.00237585	0.016	NA	476853	1.5e-11	0.8692
rs11118310	T	A	T	A	0.0193178	-0.002	0.593476	0.562867	0.00202011	0.013	NA	476853	1.1e-21	0.8763
rs11122450	G	T	G	T	-0.0481745	0.0244	0.611733	0.510601	0.0020373	0.0131	NA	476853	1.3e-123	0.0626599
rs11185542	C	G	C	G	-0.0126395	-0.024	0.727914	0.590977	0.00223848	0.0142	NA	476853	1.6e-08	0.0901696
rs11187019	G	A	G	A	-0.0116437	0.0056	0.550621	0.652162	0.00200546	0.0131	NA	476853	6.4e-09	0.6724
rs112108602	A	AG	A	AG	0.0268214	-0.0194	0.909696	0.915961	0.00346931	0.0253	NA	476853	1.1e-14	0.4427
rs112381903	T	A	T	A	0.0231649	0.0063	0.06731	0.0605239	0.00400864	0.0303	NA	476853	7.5e-09	0.8364
rs11240358	A	G	A	G	0.0135651	0.0228	0.394026	0.52402	0.00202953	0.0134	NA	476853	2.3e-11	0.0881008
rs11274835	CGAGTGTGGGAATCT	C	GCTCACACCCTTA	G	-0.0254256	-0.0205	0.174385	0.1184	0.0027693	0.0259	NA	476853	4.3e-20	0.4286
rs1133400	G	A	G	A	0.0137462	-0.0001	0.219923	0.232895	0.00239759	0.0162	NA	476853	9.8e-09	0.994
rs113344423	A	G	A	G	0.0434468	-0.0316	0.060177	0.0610253	0.00428926	0.045	NA	476853	4.1e-24	0.4829
rs114165349	C	G	C	G	0.0818126	0.0004	0.023157	0.0270727	0.00663594	0.0373	NA	476853	6.3e-35	0.9909
rs11429307	G	GT	G	GT	-0.0465382	-0.0207	0.80902	0.845312	0.00253471	0.0179	NA	476853	2.7e-75	0.2465
rs11600815	A	G	A	G	-0.0322469	-0.0202	0.051753	0.0616622	0.00458644	0.0252	NA	476853	2.1e-12	0.4219
rs11637681	G	A	G	A	0.0125866	0.0257	0.276291	0.247935	0.00224251	0.0152	NA	476853	2e-08	0.092081
rs11664106	T	A	T	A	-0.0125831	-0.0258	0.374102	0.363041	0.00210816	0.014	NA	476853	2.4e-09	0.0659295
rs116843064	A	G	A	G	-0.226505	-0.0233	0.019327	0.0215914	0.00721009	0.0422	NA	476853	1e-200	0.581201
rs11722924	C	G	C	G	0.0129095	0.0121	0.53531	0.521066	0.00199093	0.0129	NA	476853	8.9e-11	0.3449
rs117233107	A	G	A	G	-0.0732317	0.0784	0.015176	0.015155	0.0086122	0.056	NA	476853	1.8e-17	0.1617
rs117287238	A	G	A	G	-0.0394324	-0.0527	0.028185	0.0275635	0.00614684	0.0422	NA	476853	1.4e-10	0.212
rs117291242	T	C	T	C	0.0297851	-0.0147	0.036536	0.0416354	0.00528225	0.0308	NA	476853	1.7e-08	0.633501
rs117316645	A	G	A	G	0.0277821	0.0075	0.0421	0.0310223	0.00495454	0.034	NA	476853	2.1e-08	0.8251
rs117431393	G	A	G	A	0.0312254	0.0328	0.035446	0.0430789	0.00537977	0.0293	NA	476853	6.5e-09	0.2636
rs11746801	A	G	A	G	-0.0123657	-0.0016	0.637069	0.539897	0.00207937	0.0133	NA	476853	2.7e-09	0.9067
rs11904650	G	A	G	A	0.0410641	0.0079	0.020999	0.0280697	0.00692419	0.0477	NA	476853	3e-09	0.8693
rs12185242	C	A	C	A	0.0175265	0.0298	0.454836	0.433348	0.00199898	0.0129	NA	476853	1.8e-18	0.0206201
rs12424054	A	G	A	G	0.0191212	0.0147	0.232437	0.237998	0.00235346	0.016	NA	476853	4.5e-16	0.3572
rs12440800	T	A	T	A	0.0161	0.0146	0.255149	0.231983	0.00229294	0.0153	NA	476853	2.2e-12	0.3421
rs12446515	T	C	T	C	-0.0334207	-0.0011	0.322889	0.284434	0.00213589	0.0142	NA	476853	3.5e-55	0.9394
rs12475332	G	T	G	T	-0.0140007	-0.0037	0.260988	0.379842	0.00225386	0.0152	NA	476853	5.2e-10	0.81
rs12504746	T	C	T	C	-0.0152674	0.0077	0.192857	0.182759	0.00252148	0.0176	NA	476853	1.4e-09	0.6627
rs12530679	G	A	G	A	-0.0121299	-0.0152	0.48466	0.486434	0.00201682	0.0129	NA	476853	1.8e-09	0.2407
rs12669911	C	A	C	A	-0.0118536	-0.0038	0.614026	0.546148	0.00205405	0.0137	NA	476853	7.9e-09	0.782
rs12880341	C	T	C	T	0.0209696	-0.023	0.159023	0.130079	0.00273647	0.0185	NA	476853	1.8e-14	0.2136
rs12902047	C	A	C	A	-0.0129253	-0.0285	0.313907	0.236271	0.00214533	0.0139	NA	476853	1.7e-09	0.0400904
rs1292065	G	C	G	C	-0.0139237	-0.0043	0.709244	0.627562	0.00218669	0.0139	NA	476853	1.9e-10	0.7567
rs12926107	G	A	G	A	0.0126364	-0.0051	0.454903	0.325939	0.0020014	0.0137	NA	476853	2.7e-10	0.706801
rs12928099	A	C	A	C	-0.0282116	-0.0044	0.296442	0.29232	0.00218133	0.0144	NA	476853	2.9e-38	0.7596
rs12948505	T	C	T	C	0.0138887	0.0301	0.194119	0.134999	0.00251214	0.0179	NA	476853	3.2e-08	0.0925103
rs13066793	G	A	G	A	-0.0224583	-0.0031	0.090095	0.0879934	0.00347278	0.0236	NA	476853	1e-10	0.8955
rs13107325	T	C	T	C	0.0300749	0.1059	0.074905	0.0595371	0.00377743	0.0347	NA	476853	1.7e-15	0.002266
rs13108218	G	A	G	A	-0.0305169	0.0072	0.614859	0.584346	0.00205811	0.0135	NA	476853	9.7e-50	0.5932
rs13118477	A	G	A	G	0.0149897	0.0372	0.392654	0.472208	0.00203847	0.013	NA	476853	1.9e-13	0.00428401
rs1316753	C	G	C	G	-0.0145732	-0.005	0.394062	0.443046	0.00202974	0.013	NA	476853	7e-13	0.6989
rs13264304	G	C	G	C	0.0189102	0.0126	0.151023	0.232538	0.00276507	0.0161	NA	476853	8e-12	0.436
rs13269725	G	A	G	A	0.0349878	-0.0241	0.078416	0.0875482	0.0036804	0.0281	NA	476853	2e-21	0.3896
rs13354321	C	T	C	T	-0.0154305	-0.0195	0.409787	0.457376	0.00201429	0.0129	NA	476853	1.9e-14	0.1318
rs13389219	T	C	T	C	-0.0376242	0.0022	0.392551	0.29942	0.00202704	0.0135	NA	476853	6.6e-77	0.8705
rs1340819	C	A	C	A	-0.0121655	-0.0189	0.345011	0.312275	0.00209472	0.0137	NA	476853	6.3e-09	0.1684
rs134551	T	C	T	C	-0.0116536	0.0098	0.335438	0.282064	0.00211111	0.0141	NA	476853	3.4e-08	0.4872
rs1347188	G	A	G	A	0.0139021	-0.0172	0.245797	0.214286	0.00231385	0.0148	NA	476853	1.9e-09	0.2452
rs138191773	A	G	A	G	-0.0471717	0.0933	0.017021	0.0137788	0.00791884	0.0707	NA	476853	2.6e-09	0.1871
rs139386986	T	C	T	C	-0.0216903	0.0512	0.092129	0.0930946	0.0035608	0.0375	NA	476853	1.1e-09	0.1725
rs139974673	C	T	C	T	0.143073	-0.0484	0.026131	0.0199745	0.00623867	0.0585	NA	476853	2.2e-116	0.4086
rs140107293	G	A	G	A	-0.0227003	0.0284	0.154707	0.133173	0.00275296	0.0183	NA	476853	1.6e-16	0.1204
rs140288	A	G	A	G	-0.0132623	-0.0412	0.566711	0.568996	0.00200841	0.0212	NA	476853	4e-11	0.0522697
rs1420384	T	G	T	G	-0.01279	0.0297	0.66699	0.679547	0.00210534	0.0138	NA	476853	1.2e-09	0.0318999
rs143076454	A	G	A	G	0.0403999	-0.091	0.018647	0.0174717	0.00735364	0.0527	NA	476853	3.9e-08	0.0843801
rs145947882	C	A	C	A	0.137333	-0.0314	0.025952	0.027292	0.0063668	0.0397	NA	476853	3.4e-103	0.4284
rs1473886	T	G	T	G	-0.0181218	-0.0021	0.477624	0.456358	0.00198519	0.013	NA	476853	6.9e-20	0.8698
rs148827772	G	A	G	A	0.0465516	0.0514	0.022544	0.0229012	0.00710636	0.0451	NA	476853	5.7e-11	0.2546
rs149142833	T	C	T	C	0.0169358	-0.0291	0.156359	0.120827	0.00276509	0.018	NA	476853	9.1e-10	0.1067
rs149778057	C	A	C	A	-0.0157568	-0.0019	0.32832	0.330294	0.0022259	0.0235	NA	476853	1.5e-12	0.9365
rs150419156	A	G	A	G	-0.0505491	0.0646	0.015259	0.0129112	0.00847063	0.0695	NA	476853	2.4e-09	0.3532
rs150423652	T	G	T	G	0.285824	-0.0195	0.006675	0.00550124	0.0122924	0.1074	NA	476853	1.4e-119	0.8557
rs150460588	C	T	C	T	0.0326952	0.0064	0.044425	0.0784005	0.00484966	0.0325	NA	476853	1.6e-11	0.845
rs150555490	T	C	T	C	-0.0384234	0.0268	0.056868	0.0525236	0.00427544	0.0315	NA	476853	2.5e-19	0.3947
rs150564454	A	G	A	G	-0.101751	-0.0119	0.011556	0.00911451	0.00963178	0.0889	NA	476853	4.4e-26	0.8939
rs151235402	T	C	T	C	0.0521833	-0.0382	0.015827	0.0161063	0.00815144	0.0524	NA	476853	1.5e-10	0.465799
rs1544980	C	T	C	T	0.0238704	-0.0082	0.198644	0.174392	0.00248513	0.0164	NA	476853	7.6e-22	0.6194
rs1567353	G	C	G	C	0.0148202	0.0204	0.307644	0.340439	0.00216358	0.0137	NA	476853	7.4e-12	0.1356
rs17184382	C	A	C	A	-0.0219251	-0.0111	0.425367	0.309911	0.00201039	0.0136	NA	476853	1.1e-27	0.4153
rs17326656	T	G	T	G	0.0174394	0.0237	0.238472	0.161312	0.00233365	0.0166	NA	476853	7.8e-14	0.1542
rs174566	G	A	G	A	0.0485019	0.0049	0.34974	0.373801	0.00207982	0.0132	NA	476853	2.8e-120	0.712901
rs17585887	C	T	C	T	-0.0285849	-0.0216	0.591074	0.483668	0.00201656	0.013	NA	476853	1.3e-45	0.094879
rs1760801	A	G	A	G	-0.0202981	-0.0141	0.295768	0.345427	0.00218442	0.0136	NA	476853	1.5e-20	0.3011
rs1799831	T	C	T	C	0.024506	0.0102	0.156029	0.200376	0.00273953	0.0166	NA	476853	3.7e-19	0.5405
rs1801689	C	A	C	A	-0.06613	0.0305	0.030543	0.0248326	0.00577722	0.0497	NA	476853	2.4e-30	0.539
rs1835346	G	A	G	A	-0.0391877	0.1232	0.023874	0.0218702	0.00654659	0.0485	NA	476853	2.2e-09	0.0110301
rs186696265	T	C	T	C	-0.104318	0.0339	0.014693	0.0153729	0.00828522	0.0525	NA	476853	2.4e-36	0.5183
rs188247550	T	C	T	C	-0.134286	-0.0127	0.013117	0.0227932	0.00913128	0.0359	NA	476853	5.9e-49	0.724299
rs193735	A	G	A	G	0.0329807	-0.0306	0.036665	0.044883	0.00529922	0.0286	NA	476853	4.9e-10	0.2847
rs1938566	T	C	T	C	-0.0212127	-0.0096	0.834537	0.860029	0.00267054	0.0162	NA	476853	2e-15	0.553701
rs2043085	C	T	C	T	-0.0308028	-0.0107	0.612184	0.546997	0.00204157	0.013	NA	476853	1.9e-51	0.4142
rs2068888	A	G	A	G	-0.0318216	0.0117	0.450732	0.499676	0.00199589	0.0129	NA	476853	3.2e-57	0.365
rs2070341	T	C	T	C	0.0113012	0.0039	0.60309	0.579815	0.00203413	0.0133	NA	476853	2.8e-08	0.7676
rs2071887	A	T	A	T	0.016312	-0.015	0.344804	0.359977	0.00209671	0.0134	NA	476853	7.3e-15	0.2612
rs2081194	C	G	C	G	-0.0214115	0.0019	0.600934	0.614393	0.00207674	0.0138	NA	476853	6.3e-25	0.8925
rs2081687	C	T	C	T	-0.0261379	0.0056	0.663201	0.700113	0.00209126	0.0134	NA	476853	7.6e-36	0.674599
rs2092203	T	C	T	C	0.0136756	-0.0112	0.481154	0.58751	0.00199323	0.013	NA	476853	6.8e-12	0.3862
rs2131311	G	A	G	A	-0.0124181	0.0182	0.714636	0.65339	0.00222753	0.0143	NA	476853	2.5e-08	0.2038
rs2131919	G	A	G	A	0.0173511	0.0071	0.164266	0.249642	0.00268396	0.0167	NA	476853	1e-10	0.671399
rs213494	T	C	T	C	0.0156106	0.0102	0.648345	0.665532	0.00207578	0.0139	NA	476853	5.5e-14	0.462
rs2137557	C	T	C	T	0.0117624	0.0208	0.645612	0.671569	0.00208003	0.0136	NA	476853	1.6e-08	0.1254
rs2187114	A	G	A	G	-0.0185151	0.029	0.101024	0.108329	0.00330375	0.0207	NA	476853	2.1e-08	0.161
rs2237029	A	G	A	G	-0.0139399	-0.0114	0.601353	0.553776	0.00204019	0.0132	NA	476853	8.3e-12	0.3879
rs2240466	A	G	A	G	-0.122769	0.0002	0.122916	0.119198	0.00301848	0.0194	NA	476853	1e-200	0.9932
rs2240533	C	T	C	T	-0.0129897	0.0071	0.309898	0.323052	0.00215234	0.014	NA	476853	1.6e-09	0.6095
rs2244278	A	C	A	C	-0.0269912	0.0306	0.120553	0.141932	0.00306133	0.0208	NA	476853	1.2e-18	0.1413
rs2267373	T	C	T	C	0.0215638	0.0206	0.580693	0.602903	0.00202145	0.013	NA	476853	1.4e-26	0.1142
rs2302263	T	C	T	C	0.0436112	0.0128	0.088863	0.206391	0.00349051	0.0198	NA	476853	8e-36	0.5189
rs2304969	T	G	T	G	-0.0161469	-0.0143	0.144932	0.244889	0.0028501	0.0156	NA	476853	1.5e-08	0.3595
rs2305746	G	A	G	A	0.0282544	0.0014	0.933319	0.931297	0.0039744	0.0261	NA	476853	1.2e-12	0.9562
rs2382825	T	C	T	C	-0.0134774	0.0077	0.622954	0.654798	0.00204919	0.014	NA	476853	4.8e-11	0.5802
rs2407278	G	A	G	A	-0.0339449	0.0443	0.030154	0.0404102	0.00581961	0.0315	NA	476853	5.4e-09	0.1594
rs2487294	T	G	T	G	0.0183191	-0.0073	0.723477	0.730778	0.00222084	0.014	NA	476853	1.6e-16	0.6019
rs2519093	T	C	T	C	-0.021158	-0.0184	0.184548	0.212131	0.00256189	0.0161	NA	476853	1.5e-16	0.2521
rs2604568	A	T	A	T	0.0116923	-0.0117	0.663895	0.76526	0.00210543	0.0145	NA	476853	2.8e-08	0.4183
rs2699805	A	G	A	G	-0.0201313	-0.0126	0.399672	0.381254	0.00203748	0.0132	NA	476853	5.1e-23	0.3397
rs275184	G	T	G	T	-0.0173487	0.0105	0.162051	0.298169	0.00275263	0.0165	NA	476853	2.9e-10	0.5239
rs2773469	G	A	G	A	-0.0188717	-0.001	0.733286	0.755969	0.00225426	0.0147	NA	476853	5.7e-17	0.9475
rs278981	C	T	C	T	0.0125871	-0.0307	0.758155	0.70769	0.00229058	0.015	NA	476853	3.9e-08	0.0404297
rs2812208	C	G	C	G	-0.048426	0.0707	0.02089	0.0213482	0.00696323	0.0448	NA	476853	3.5e-12	0.1142
rs28383314	C	T	C	T	0.0379005	0.019	0.624109	0.666057	0.00204671	0.0152	NA	476853	1.5e-76	0.2123
rs28439112	A	T	A	T	0.0126014	0.0012	0.255528	0.186431	0.00226754	0.0158	NA	476853	2.7e-08	0.9411
rs28577186	A	G	A	G	-0.0163428	0.0093	0.664571	0.676613	0.00211672	0.0135	NA	476853	1.2e-14	0.4929
rs28752924	G	T	G	A	0.0243875	0.0057	0.243148	0.441627	0.00276364	0.0146	NA	476853	1.1e-18	0.6947
rs28752924	G	T	G	T	0.0243875	0.0467	0.243148	0.1015	0.00276364	0.0284	NA	476853	1.1e-18	0.1001
rs2925979	C	T	C	T	-0.0322092	-0.0195	0.699976	0.686016	0.00217095	0.0138	NA	476853	8.5e-50	0.1588
rs2937124	T	C	T	C	-0.0182561	-0.0028	0.362769	0.307968	0.00212336	0.0135	NA	476853	8.1e-18	0.8358
rs2943645	T	C	T	C	0.0402918	0.0321	0.646594	0.717891	0.00207151	0.0136	NA	476853	2.9e-84	0.0178698
rs2983896	A	G	A	G	0.0137912	0.0304	0.21474	0.200583	0.00242177	0.0161	NA	476853	1.2e-08	0.0588004
rs308	G	T	G	T	-0.159413	0.0234	0.020597	0.0435147	0.00698442	0.0383	NA	476853	2.6e-115	0.542
rs3103310	G	A	G	A	0.0202549	0.0159	0.241785	0.31116	0.00236652	0.0162	NA	476853	1.1e-17	0.3271
rs320369	G	A	G	A	-0.0125327	-0.0219	0.683292	0.710012	0.00214567	0.0136	NA	476853	5.2e-09	0.1061
rs325485	G	A	G	A	-0.0117435	-0.0404	0.602889	0.626942	0.00204042	0.0134	NA	476853	8.6e-09	0.00249902
rs326222	C	T	C	T	0.0252203	-0.005	0.697957	0.558398	0.00215698	0.0139	NA	476853	1.4e-31	0.719399
rs343	A	C	A	C	-0.141493	-0.0755	0.083129	0.0913356	0.00361052	0.0248	NA	476853	1e-200	0.00232001
rs34389637	C	CT	C	CT	0.025209	-0.0556	0.934514	0.943956	0.0040263	0.0247	NA	476853	3.8e-10	0.0244901
rs34672664	T	TG	T	TG	0.0216095	0.0131	0.929808	0.941678	0.003902	0.0262	NA	476853	3.1e-08	0.6169
rs34682685	A	G	A	G	0.0337428	0.0264	0.104198	0.0931692	0.00326987	0.0248	NA	476853	5.8e-25	0.2866
rs35140741	CAAAAAAAA	C	CAAAAAAAA	C	-0.0155759	0.0095	0.634615	0.634224	0.00206772	0.0219	NA	476853	5e-14	0.6635
rs35140741	CAAAAAAAA	C	GT	G	-0.0155759	-0.0106	0.634615	0.640995	0.00206772	0.0137	NA	476853	5e-14	0.4375
rs35763453	C	T	C	T	0.02845	-0.0088	0.058647	0.0536672	0.00435137	0.0318	NA	476853	6.2e-11	0.7807
rs35786744	A	AT	A	AT	-0.0270918	-0.052	0.953453	0.922844	0.0048226	0.0459	NA	476853	1.9e-08	0.2576
rs36043408	A	G	A	G	-0.0128072	-0.0274	0.502153	0.489846	0.00198554	0.0129	NA	476853	1.1e-10	0.03312
rs3731696	G	A	G	A	0.0218939	0.0124	0.121188	0.1053	0.00303176	0.0198	NA	476853	5.1e-13	0.5312
rs3758413	C	T	C	T	0.0111232	-0.0163	0.417724	0.494823	0.00201767	0.0131	NA	476853	3.5e-08	0.2132
rs3775228	T	C	T	C	0.0338197	0.0104	0.399717	0.390928	0.00203602	0.0131	NA	476853	5.8e-62	0.4281
rs3808477	T	C	T	C	-0.0133854	0.0206	0.279294	0.284404	0.00220342	0.014	NA	476853	1.2e-09	0.1421
rs3814883	T	C	T	C	0.0148926	0.0114	0.482498	0.45393	0.00199657	0.013	NA	476853	8.7e-14	0.3808
rs3820897	C	T	C	T	0.0197269	-0.0214	0.819861	0.643112	0.00260304	0.0144	NA	476853	3.5e-14	0.1383
rs3860846	T	C	T	C	0.0297027	0.0181	0.27531	0.329958	0.00224011	0.0148	NA	476853	4e-40	0.2208
rs394872	T	C	T	C	0.0111807	0.0196	0.536237	0.543366	0.00200285	0.0129	NA	476853	2.4e-08	0.128
rs3974807	T	C	T	C	0.0159776	-0.0136	0.189267	0.205747	0.00253125	0.0179	NA	476853	2.8e-10	0.4473
rs4128205	C	A	C	A	0.0115011	0.0091	0.509173	0.528867	0.00199472	0.0133	NA	476853	8.1e-09	0.4941
rs4134963	T	C	T	C	-0.0189544	0.0294	0.189878	0.15304	0.00254235	0.0166	NA	476853	9e-14	0.0758403
rs41785	A	C	A	C	-0.0150445	-0.0083	0.417487	0.473042	0.00201492	0.0131	NA	476853	8.2e-14	0.524901
rs4253750	C	T	C	T	0.0177576	-0.0017	0.214455	0.199974	0.00243701	0.0166	NA	476853	3.2e-13	0.9165
rs4471666	G	T	G	T	-0.022461	-0.0429	0.069488	0.0834347	0.00396699	0.0239	NA	476853	1.5e-08	0.0719698
rs4665972	C	T	C	T	-0.10025	0.0009	0.604587	0.564529	0.00203577	0.0132	NA	476853	1e-200	0.9442
rs4675812	A	G	A	G	-0.0142305	-0.0101	0.587882	0.609833	0.00201176	0.0131	NA	476853	1.5e-12	0.4423
rs4731701	T	C	T	C	-0.0325803	-0.0098	0.493088	0.436987	0.00198921	0.0129	NA	476853	2.7e-60	0.4483
rs4760254	C	G	C	G	-0.0281414	0.0331	0.23908	0.196841	0.00232488	0.0152	NA	476853	1e-33	0.0297502
rs4761234	C	T	C	T	-0.0140236	-0.0092	0.484365	0.452121	0.00199376	0.013	NA	476853	2e-12	0.4802
rs4765148	T	G	T	G	-0.0251537	0.0232	0.312686	0.262088	0.0021456	0.0142	NA	476853	9.7e-32	0.1018
rs480823	C	T	C	T	0.15572	-0.0036	0.078996	0.0924153	0.00371974	0.0196	NA	476853	1e-200	0.8541
rs483082	T	G	T	G	0.0862119	-0.0191	0.23535	0.212998	0.00234474	0.0153	NA	476853	1e-200	0.2115
rs483808	T	C	T	C	-0.0136636	-0.0332	0.701973	0.646467	0.00218517	0.0136	NA	476853	4e-10	0.0143001
rs4841580	C	T	C	T	-0.0245383	0.0295	0.434941	0.578659	0.00200093	0.0132	NA	476853	1.4e-34	0.02516
rs4969179	G	T	G	T	-0.0177529	0.0041	0.60445	0.601914	0.00203649	0.0136	NA	476853	2.8e-18	0.7636
rs4976033	G	A	G	A	0.0177909	0.0095	0.402122	0.407528	0.00205178	0.0131	NA	476853	4.3e-18	0.468
rs499293	A	G	A	G	-0.0117912	-0.0211	0.65807	0.723701	0.00208902	0.0135	NA	476853	1.7e-08	0.12
rs5112	G	C	G	C	0.0684501	-0.0113	0.533428	0.544857	0.00213412	0.0137	NA	476853	1e-200	0.4115
rs551243	C	G	C	G	0.0143952	-0.0035	0.469258	0.480373	0.00199178	0.013	NA	476853	4.9e-13	0.784401
rs55646464	T	G	T	G	0.0121913	0.004	0.300087	0.267804	0.00217016	0.0136	NA	476853	1.9e-08	0.7671
rs55767272	C	A	C	A	-0.0282011	-0.0238	0.065077	0.0656643	0.00403602	0.0425	NA	476853	2.8e-12	0.5762
rs55966194	G	C	G	C	-0.0178509	-0.0051	0.281997	0.194139	0.00221245	0.0154	NA	476853	7.1e-16	0.7375
rs56397607	G	A	G	A	0.0174851	-0.01	0.182538	0.203557	0.00257608	0.0169	NA	476853	1.1e-11	0.5559
rs56902258	A	T	A	T	-0.0151434	0.0123	0.196198	0.190787	0.0025129	0.0162	NA	476853	1.7e-09	0.4462
rs5755799	G	C	G	C	0.0118859	-0.0108	0.453747	0.467908	0.00200343	0.0129	NA	476853	3e-09	0.4019
rs57996145	G	GT	G	GT	-0.0292341	0.0164	0.83326	0.841504	0.00268763	0.0186	NA	476853	1.5e-27	0.377
rs581080	C	G	C	G	0.0175432	-0.0241	0.819008	0.855539	0.00258442	0.0177	NA	476853	1.1e-11	0.1745
rs58542926	T	C	T	C	-0.103184	-0.0433	0.074608	0.0741598	0.00378074	0.0253	NA	476853	5.3e-164	0.08688
rs6028716	A	G	A	G	-0.0128217	-0.0191	0.258428	0.25059	0.00228302	0.0157	NA	476853	2e-08	0.2237
rs6073958	C	T	C	T	0.0556952	-0.0107	0.198674	0.169392	0.00249344	0.0166	NA	476853	1.6e-110	0.5202
rs60856912	T	G	T	G	0.0248329	-0.0033	0.162906	0.30856	0.00270829	0.0162	NA	476853	4.8e-20	0.8403
rs61729990	A	C	A	C	-0.0558488	-0.0115	0.017888	0.0154348	0.00752135	0.0614	NA	476853	1.1e-13	0.8517
rs61830291	C	A	C	A	0.0287484	0.0073	0.095791	0.101837	0.00337913	0.0212	NA	476853	1.8e-17	0.7286
rs61905078	C	A	C	A	0.199898	0.0116	0.073841	0.0826223	0.00379494	0.0222	NA	476853	1e-200	0.6019
rs61993685	C	T	C	T	-0.0234087	0.0092	0.076413	0.078981	0.00373997	0.0241	NA	476853	3.9e-10	0.702301
rs62102718	T	A	T	A	0.0202348	0.0071	0.286196	0.256379	0.00220142	0.0143	NA	476853	3.9e-20	0.6215
rs62112763	G	C	G	C	0.01935	-0.0032	0.438929	0.432372	0.00200786	0.013	NA	476853	5.6e-22	0.805
rs62117489	A	C	A	C	-0.0427743	-0.0703	0.056432	0.0497049	0.00431389	0.0325	NA	476853	3.6e-23	0.0304103
rs62128802	T	C	T	C	-0.0158746	0.0102	0.183216	0.180577	0.00257782	0.0173	NA	476853	7.4e-10	0.554799
rs62135012	A	G	A	G	-0.0117482	-0.018	0.357929	0.290341	0.00207507	0.0133	NA	476853	1.5e-08	0.1781
rs62271373	A	T	A	T	0.0419639	-0.001	0.059967	0.0558368	0.00426588	0.0305	NA	476853	7.8e-23	0.9751
rs62274099	T	C	T	C	0.0120882	-0.0068	0.424205	0.36181	0.00202424	0.0132	NA	476853	2.3e-09	0.6053
rs62397245	G	C	G	C	0.0149941	0.0176	0.22236	0.227365	0.00239634	0.0154	NA	476853	3.9e-10	0.2527
rs62427982	T	C	T	C	-0.0133153	0.004	0.32217	0.313928	0.00213196	0.0136	NA	476853	4.2e-10	0.7694
rs62459095	T	C	T	C	-0.0319865	0.0193	0.061781	0.0726081	0.00426882	0.0422	NA	476853	6.7e-14	0.648
rs62473520	C	T	C	T	-0.0211003	0.0684	0.077998	0.140988	0.00380118	0.0243	NA	476853	2.8e-08	0.00494197
rs6432622	G	A	G	A	-0.0108868	-0.0049	0.490264	0.375683	0.00198007	0.013	NA	476853	3.8e-08	0.705801
rs6506033	T	C	T	C	-0.0228948	-0.0257	0.072523	0.0700398	0.00383903	0.0226	NA	476853	2.5e-09	0.2544
rs6517522	C	T	C	T	-0.0129031	-0.0269	0.498138	0.370768	0.00199242	0.0133	NA	476853	9.4e-11	0.0432305
rs6532798	T	C	T	C	0.013792	0.0249	0.697405	0.779247	0.00216353	0.0142	NA	476853	1.8e-10	0.0808705
rs6562773	G	A	G	A	-0.0120538	-0.001	0.547533	0.576308	0.00201057	0.013	NA	476853	2e-09	0.9399
rs6572807	G	A	G	A	0.0124759	-0.0101	0.267065	0.255565	0.00224899	0.0145	NA	476853	2.9e-08	0.4854
rs6752845	C	G	C	G	-0.0137812	-0.0304	0.431425	0.487921	0.00200389	0.013	NA	476853	6.1e-12	0.0187802
rs676210	A	G	A	G	-0.0735169	-0.0109	0.205293	0.359627	0.00244968	0.015	NA	476853	7.1e-198	0.4652
rs6792725	G	A	G	A	-0.0152543	-0.0155	0.692404	0.605023	0.00221886	0.0135	NA	476853	6.2e-12	0.25
rs67981690	G	A	G	A	0.0299225	-0.0439	0.129887	0.152861	0.00297454	0.0173	NA	476853	8.3e-24	0.0114599
rs6800707	G	C	G	C	0.0298848	0.0014	0.810543	0.873463	0.00253832	0.0195	NA	476853	5.3e-32	0.9414
rs6805924	T	G	T	G	0.0109684	0.0017	0.430548	0.321609	0.00200571	0.0132	NA	476853	4.5e-08	0.8967
rs684773	C	A	C	A	0.0291133	0.0215	0.766797	0.795629	0.00234718	0.0167	NA	476853	2.5e-35	0.1972
rs6882076	C	T	C	T	0.0331011	-0.0023	0.634285	0.693582	0.00206122	0.0136	NA	476853	4.9e-58	0.8641
rs6916318	T	A	T	A	0.0267283	0.0134	0.530533	0.516713	0.0019907	0.0128	NA	476853	4.2e-41	0.2952
rs696825	T	C	T	C	-0.0202838	-0.011	0.252926	0.272655	0.00228763	0.0141	NA	476853	7.5e-19	0.4364
rs698927	C	A	C	A	-0.0183059	-0.0189	0.183785	0.22439	0.00256302	0.0164	NA	476853	9.2e-13	0.2506
rs6999569	G	A	G	A	-0.0860885	0.0155	0.470737	0.389471	0.00198061	0.013	NA	476853	1e-200	0.2329
rs7000494	C	G	C	G	0.136538	0.0452	0.030042	0.0206704	0.00584159	0.0438	NA	476853	8e-121	0.302
rs7077812	C	T	C	T	0.0142284	-0.0097	0.194911	0.226635	0.00250611	0.016	NA	476853	1.4e-08	0.544201
rs7134375	A	C	A	C	-0.0171435	-0.0013	0.431174	0.424943	0.00200504	0.0133	NA	476853	1.2e-17	0.9252
rs7135509	C	T	C	T	-0.0121338	0.0012	0.293196	0.260614	0.00221197	0.0142	NA	476853	4.1e-08	0.9354
rs71368855	T	C	T	C	0.026073	-0.0079	0.115087	0.112413	0.00312826	0.0227	NA	476853	7.8e-17	0.727601
rs7140110	C	T	C	T	0.0283172	-0.0009	0.298338	0.276709	0.00217811	0.0143	NA	476853	1.2e-38	0.9495
rs71538127	G	C	G	C	0.0176494	0.0049	0.122052	0.0972482	0.00303718	0.021	NA	476853	6.2e-09	0.8156
rs71603401	G	A	G	A	0.0264991	0.0495	0.136804	0.104795	0.00291753	0.0218	NA	476853	1.1e-19	0.0227798
rs7215055	G	A	G	A	0.0389233	-0.025	0.062892	0.0487538	0.00410062	0.0252	NA	476853	2.3e-21	0.3205
rs7239575	C	T	C	T	-0.0160767	-0.0087	0.490494	0.549368	0.00199133	0.0129	NA	476853	6.8e-16	0.501
rs7244	A	G	A	G	0.0151978	-0.0262	0.174166	0.196363	0.00261808	0.0168	NA	476853	6.4e-09	0.1201
rs72555385	G	A	G	A	0.0653776	0.0145	0.048975	0.0422954	0.0046178	0.037	NA	476853	1.7e-45	0.6949
rs72603744	C	A	C	A	-0.0125232	-0.0229	0.315623	0.317912	0.00213684	0.0216	NA	476853	4.6e-09	0.2881
rs72644085	C	T	C	T	-0.0196036	0.0008	0.146036	0.290004	0.00281241	0.0186	NA	476853	3.2e-12	0.9653
rs7274718	A	G	A	G	0.0159491	-0.0004	0.598516	0.531326	0.00202919	0.0131	NA	476853	3.8e-15	0.9774
rs72784786	A	G	A	G	0.0263468	0.0353	0.060638	0.0445188	0.00416714	0.0267	NA	476853	2.6e-10	0.1861
rs72801474	A	G	A	G	-0.0307938	-0.0457	0.091843	0.0837048	0.00344154	0.0256	NA	476853	3.6e-19	0.0741703
rs73025562	A	G	A	G	0.0138633	0.0001	0.245879	0.215043	0.00231292	0.0144	NA	476853	2e-09	0.994
rs7308584	A	G	A	G	0.0149992	0.0089	0.184436	0.235628	0.00256911	0.0155	NA	476853	5.3e-09	0.5665
rs73238173	G	C	G	C	-0.0165938	-0.0229	0.129955	0.130574	0.00295427	0.0297	NA	476853	1.9e-08	0.4421
rs7400002	G	A	G	A	0.0139701	-0.0103	0.230609	0.277605	0.00236663	0.0146	NA	476853	3.6e-09	0.4794
rs74090351	A	G	A	G	-0.0250097	-0.0204	0.068143	0.0527043	0.00393658	0.0249	NA	476853	2.1e-10	0.4131
rs742036	A	G	A	G	-0.0143632	0.0155	0.375259	0.370396	0.00205112	0.0134	NA	476853	2.5e-12	0.2495
rs7424120	T	C	T	C	-0.0123561	-0.0088	0.601724	0.626571	0.00203065	0.0131	NA	476853	1.2e-09	0.5027
rs75268115	G	A	G	A	-0.0207435	-0.0437	0.084699	0.0768758	0.0035798	0.0226	NA	476853	6.8e-09	0.0537799
rs75609851	A	G	A	G	-0.199116	0.0211	0.01048	0.0109896	0.0100401	0.0615	NA	476853	1.6e-87	0.731499
rs75634664	G	C	G	C	0.0362363	-0.0775	0.059756	0.0601724	0.00433595	0.0457	NA	476853	6.4e-17	0.0903608
rs75721796	A	G	A	G	0.0210491	-0.0218	0.214459	0.208583	0.00245993	0.0249	NA	476853	1.2e-17	0.3799
rs75942983	T	A	T	A	-0.0201303	0.0276	0.083627	0.0594854	0.00361206	0.0273	NA	476853	2.5e-08	0.3122
rs77009508	G	A	G	A	0.0450912	-0.0231	0.073734	0.0715493	0.00379997	0.0263	NA	476853	1.8e-32	0.3782
rs7704653	G	A	G	A	0.0157533	0.0153	0.723029	0.675403	0.00224582	0.0148	NA	476853	2.3e-12	0.2992
rs7714361	C	A	C	A	0.0138858	0.0203	0.233667	0.20768	0.00236622	0.0149	NA	476853	4.4e-09	0.1742
rs7735249	G	C	G	C	0.0268635	-0.0215	0.112767	0.114758	0.00315997	0.0204	NA	476853	1.9e-17	0.2918
rs7786339	T	C	T	C	0.016328	0.027	0.168936	0.170865	0.00265352	0.0172	NA	476853	7.6e-10	0.1172
rs78058190	A	G	A	G	0.0816071	0.0823	0.05045	0.08318	0.00510649	0.0306	NA	476853	1.7e-57	0.00715501
rs7847285	C	T	C	T	-0.0116104	-0.0129	0.589213	0.578738	0.00202626	0.0131	NA	476853	1e-08	0.3245
rs78484485	A	G	A	G	-0.0758529	-0.0082	0.054016	0.0795832	0.00439863	0.0239	NA	476853	1.2e-66	0.7327
rs78545596	TAA	T	GTA	G	-0.0121198	-0.0158	0.370326	0.391296	0.00212221	0.0218	NA	476853	1.1e-08	0.4698
rs78588343	A	G	A	G	-0.0155231	0.0183	0.176216	0.141315	0.0026035	0.0162	NA	476853	2.5e-09	0.2592
rs7861679	T	C	T	C	0.0122025	0.0178	0.696815	0.6431	0.00216741	0.0141	NA	476853	1.8e-08	0.2045
rs79153732	T	C	T	C	0.0773626	0.0213	0.017389	0.0260903	0.00758596	0.0586	NA	476853	2e-24	0.717
rs79287178	A	G	A	G	0.0500946	-0.0365	0.031151	0.0339328	0.00600435	0.0353	NA	476853	7.2e-17	0.3003
rs79357714	G	A	G	A	-0.0289463	-0.0712	0.045724	0.0455279	0.00476453	0.032	NA	476853	1.2e-09	0.0260898
rs7947951	G	A	G	A	0.0193777	0.0177	0.689254	0.553382	0.00214074	0.0133	NA	476853	1.4e-19	0.1824
rs80276949	A	G	A	G	0.0457563	0.0112	0.022677	0.0205421	0.00669008	0.0515	NA	476853	8e-12	0.8283
rs8102873	T	C	T	C	0.0123302	0.0095	0.584919	0.503834	0.00201474	0.013	NA	476853	9.4e-10	0.4621
rs8126001	T	C	T	C	-0.0163778	-0.0056	0.489576	0.554567	0.00199681	0.0202	NA	476853	2.4e-16	0.782499
rs852388	C	G	C	G	0.0157124	0.0044	0.211278	0.149985	0.00245601	0.0181	NA	476853	1.6e-10	0.8094
rs867939	A	G	A	G	-0.0136048	0.0059	0.57621	0.506205	0.00202516	0.0129	NA	476853	1.8e-11	0.647201
rs880315	C	T	C	T	-0.011772	0.0272	0.340211	0.446635	0.00210497	0.0133	NA	476853	2.2e-08	0.0408197
rs921971	C	T	C	T	0.01565	0.0227	0.265901	0.235129	0.00225602	0.0155	NA	476853	4e-12	0.1416
rs9368503	T	A	T	A	-0.0119616	-0.011	0.510113	0.530372	0.00198801	0.0132	NA	476853	1.8e-09	0.4046
rs9373056	T	C	T	C	-0.0122839	-0.0032	0.320263	0.314189	0.00212321	0.0143	NA	476853	7.2e-09	0.8235
rs9376511	G	A	G	A	-0.0154993	-0.024	0.203288	0.278023	0.00246511	0.0157	NA	476853	3.2e-10	0.1274
rs9425589	A	G	A	G	-0.0137618	-0.0106	0.566781	0.657318	0.00200182	0.0131	NA	476853	6.2e-12	0.4158
rs9436661	G	T	G	T	-0.0777322	-0.0157	0.352919	0.303329	0.00207793	0.0141	NA	476853	1e-200	0.2677
rs9480889	G	C	G	C	0.0163067	-0.0434	0.783137	0.799849	0.0024101	0.0172	NA	476853	1.3e-11	0.0116501
rs954244	G	C	G	C	0.015323	0.0214	0.254641	0.261021	0.00227424	0.0155	NA	476853	1.6e-11	0.1668
rs9561643	C	A	C	A	0.0167149	-0.0098	0.314726	0.412026	0.00214481	0.0134	NA	476853	6.5e-15	0.4642
rs9584870	C	T	C	T	-0.0123562	0.0122	0.366179	0.329549	0.00210377	0.0137	NA	476853	4.3e-09	0.3735
rs970069	T	C	T	C	0.0162322	0.0132	0.212039	0.194301	0.00243455	0.016	NA	476853	2.6e-11	0.4082
rs9831084	C	T	C	T	-0.0118516	0.0036	0.461922	0.362912	0.00199656	0.0132	NA	476853	2.9e-09	0.783599
rs9859117	C	G	C	G	0.0147856	-0.0422	0.202649	0.161481	0.00247772	0.0153	NA	476853	2.4e-09	0.00587706
rs9889402	A	G	A	G	0.0122827	-0.0128	0.728192	0.791474	0.00222926	0.0151	NA	476853	3.6e-08	0.3977
rs9902027	T	C	T	C	-0.0151609	-0.022	0.77437	0.703269	0.00238645	0.0149	NA	476853	2.1e-10	0.1394
rs998584	A	C	A	C	0.0401182	-0.0083	0.482727	0.499697	0.00198999	0.0129	NA	476853	2.2e-90	0.5202

## Sheet: Supplementary Table 5
SNP	effect_allele.exposure	other_allele.exposure	effect_allele.outcome	other_allele.outcome	beta.exposure	beta.outcome	eaf.exposure	eaf.outcome	se.exposure	se.outcome	samplesize.exposure	samplesize.outcome	pval.exposure	pval.outcome
rs10088180	G	A	G	A	-0.0228	-0.0033	0.6781	0.572769	0.004	0.0139	187142	476853	6.02e-10	0.8148
rs10468017	T	C	T	C	0.0617	0.0012	0.2757	0.279836	0.004	0.0139	181378	476853	7.23e-48	0.9317
rs10773003	A	G	A	G	0.0369	0.0721	0.08839	0.142562	0.0058	0.0205	187101	476853	4.08e-09	0.000432504
rs10832962	T	C	T	C	0.0315	-0.0316	0.719	0.644866	0.0039	0.0136	187161	476853	1.54e-14	0.0204498
rs10900221	A	G	A	G	0.0255	0.0049	0.2731	0.195545	0.0041	0.0148	186785	476853	7.96e-09	0.7426
rs10904908	G	A	G	A	0.025	-0.0144	0.4538	0.493587	0.0036	0.0131	187112	476853	2.6e-11	0.2704
rs11153594	T	C	T	C	-0.029	-0.0258	0.3918	0.318702	0.0036	0.0133	187230	476853	1.27e-14	0.0513795
rs112201728	T	C	T	C	0.0581	-0.0162	0.05805	0.0663884	0.0099	0.0271	92668	476853	1.2e-08	0.5496
rs11220462	A	G	A	G	0.0474	-0.0136	0.1425	0.213631	0.0058	0.017	156953	476853	5.49e-15	0.4252
rs11563251	T	C	T	C	0.0368	0.015	0.1253	0.112008	0.0059	0.0211	187107	476853	1.27e-09	0.4771
rs11591147	T	G	T	G	-0.3341	0.0887	0.01715	0.0224215	0.0173	0.0389	85729	476853	8.83e-86	0.0225902
rs11694172	G	A	G	A	0.0277	0.0322	0.2164	0.203172	0.0041	0.0162	187092	476853	1.95e-09	0.0466595
rs11753995	A	G	A	G	0.0489	0.0139	0.1464	0.164149	0.0048	0.0182	187264	476853	1.84e-23	0.4461
rs11789603	T	C	T	C	0.0427	-0.01	0.08971	0.0884695	0.0062	0.0228	186565	476853	1.44e-11	0.6611
rs11802413	T	C	T	C	0.0287	-0.009	0.5369	0.491547	0.0035	0.0129	187138	476853	1.58e-14	0.4845
rs12412743	T	C	T	C	-0.0298	-0.0017	0.153	0.193961	0.0047	0.0173	187282	476853	6.98e-10	0.9231
rs12670798	C	T	C	T	0.0364	0.0067	0.2243	0.320512	0.0041	0.0148	187287	476853	9.48e-17	0.6501
rs12916	C	T	C	T	0.0684	-0.0194	0.4314	0.444178	0.0036	0.013	182530	476853	4.55e-74	0.1339
rs13315871	A	G	A	G	-0.0355	0.0005	0.08047	0.0873014	0.0061	0.0231	187287	476853	3.48e-08	0.9811
rs138777	G	A	G	A	-0.0214	-0.0081	0.6517	0.607136	0.0037	0.0132	185274	476853	4.74e-08	0.54
rs1535	G	A	G	A	-0.0497	0.0057	0.3628	0.37212	0.0037	0.0132	182527	476853	8.62e-39	0.6652
rs17526895	G	A	G	A	-0.042	-0.0068	0.07784	0.0805903	0.0067	0.0245	184199	476853	5.78e-09	0.781
rs1800562	A	G	A	G	-0.0565	-0.0252	0.04617	0.0682432	0.0077	0.0293	185469	476853	1.91e-12	0.3904
rs1800961	T	C	T	C	-0.1062	-0.0651	0.0343	0.0281961	0.0101	0.0332	156406	476853	1.34e-24	0.05
rs181360	G	T	G	T	-0.0278	-0.0057	0.1992	0.291213	0.0043	0.0146	178322	476853	7.32e-10	0.6975
rs1883025	T	C	T	C	-0.0671	0.0087	0.2427	0.250625	0.0042	0.0155	186557	476853	5.75e-53	0.575999
rs1997243	G	A	G	A	0.0332	-0.0079	0.1306	0.142368	0.005	0.0191	183314	476853	2.72e-10	0.6806
rs2000999	A	G	A	G	0.0617	0.0072	0.1847	0.243976	0.0044	0.0161	185692	476853	6.8e-41	0.656299
rs2030746	T	C	T	C	0.0199	0.0106	0.3984	0.416216	0.0037	0.0132	187289	476853	3.6e-08	0.4209
rs2066714	C	T	C	T	0.0442	0.0168	0.1201	0.258809	0.0076	0.0201	93811	476853	1.14e-08	0.4042
rs2073547	G	A	G	A	0.0456	0.0248	0.1939	0.365617	0.0047	0.0172	184098	476853	3.83e-21	0.1501
rs2156552	T	A	T	A	0.057	-0.0049	0.8219	0.83108	0.0047	0.0169	183439	476853	1.25e-31	0.7733
rs2228603	T	C	T	C	-0.1217	-0.02	0.07124	0.0679504	0.0069	0.025	170510	476853	1.05e-62	0.4242
rs2235367	G	A	G	A	0.0357	-0.0094	0.4565	0.586899	0.0035	0.0129	185691	476853	7.22e-25	0.47
rs2244608	G	A	G	A	0.0313	0.0297	0.3391	0.373319	0.0037	0.0135	187223	476853	9.62e-18	0.02713
rs2255141	G	A	G	A	-0.0314	-0.0077	0.6807	0.730965	0.0039	0.014	187266	476853	6.51e-16	0.583399
rs2277862	T	C	T	C	-0.0349	-0.0465	0.1319	0.121601	0.0052	0.0206	185738	476853	5.26e-11	0.0237197
rs2287623	A	G	A	G	-0.0273	-0.0035	0.595	0.628236	0.0036	0.013	184257	476853	4.09e-12	0.7906
rs2315065	A	C	A	C	0.1102	-0.0001	0.08707	0.0931134	0.0158	0.0248	68430	476853	1.1e-11	0.9952
rs247616	T	C	T	C	0.0499	-0.0052	0.2929	0.28628	0.004	0.0216	185621	476853	4.47e-32	0.8098
rs2642438	G	A	G	A	0.037	0.0161	0.7454	0.736466	0.004	0.0142	179599	476853	1.28e-18	0.2579
rs2737252	A	G	A	G	-0.0331	0.0209	0.2559	0.2849	0.0039	0.014	187202	476853	1.63e-16	0.1364
rs2738459	C	A	C	A	-0.0387	0.0136	0.4446	0.45503	0.0057	0.0132	93067	476853	2.11e-11	0.3025
rs281393	T	C	T	C	-0.0322	-0.0072	0.3734	0.469501	0.0055	0.0134	93067	476853	4.26e-08	0.5919
rs2814982	T	C	T	C	-0.0441	0.0166	0.1069	0.110163	0.0057	0.019	187263	476853	3.68e-15	0.381
rs2886232	C	T	C	T	-0.0358	0.0075	0.8799	0.87935	0.0062	0.0203	176571	476853	3.87e-08	0.7123
rs2954029	T	A	T	A	-0.0622	0.0186	0.4683	0.470582	0.0035	0.0129	187216	476853	2.42e-65	0.1481
rs314253	C	T	C	T	-0.0233	-0.0072	0.3351	0.396175	0.0037	0.0132	183868	476853	2.81e-10	0.5861
rs3184504	C	T	C	T	0.0318	-0.0051	0.5343	0.662744	0.0037	0.0132	177714	476853	1.62e-17	0.701699
rs3757354	T	C	T	C	-0.0348	0.0051	0.2098	0.277828	0.0042	0.0149	187247	476853	2.22e-15	0.732099
rs3780181	G	A	G	A	-0.0442	0.015	0.05277	0.0710534	0.0071	0.0269	186134	476853	6.67e-10	0.5774
rs4253772	T	C	T	C	0.0322	0.0087	0.1187	0.103269	0.0058	0.0226	185188	476853	9.85e-09	0.7005
rs4530754	A	G	A	G	0.0228	-0.0241	0.5818	0.474033	0.0035	0.0129	187272	476853	1.68e-09	0.0610295
rs4738684	G	A	G	A	-0.0392	-0.0372	0.6478	0.721698	0.0037	0.0216	187285	476853	1.12e-23	0.0850296
rs4752805	G	A	G	A	0.0251	0.0047	0.2467	0.245273	0.0041	0.0159	187233	476853	1.62e-09	0.7689
rs4883201	G	A	G	A	-0.035	0.0101	0.1135	0.138222	0.0056	0.0202	187211	476853	1.74e-09	0.6187
rs4988235	A	G	A	G	-0.0308	0.0259	0.5237	0.714291	0.004	0.0141	183761	476853	3.97e-14	0.0664401
rs515135	C	T	C	T	0.1238	-0.0064	0.7823	0.838009	0.0046	0.0166	187291	476853	6.38e-151	0.7003
rs558971	G	A	G	A	0.0398	0.0031	0.5303	0.578994	0.0036	0.0129	187254	476853	7.02e-28	0.8104
rs579459	C	T	C	T	0.062	-0.0179	0.215	0.228623	0.0044	0.0155	186925	476853	8.83e-42	0.2479
rs581080	C	G	C	G	0.0377	-0.0241	0.8206	0.855539	0.0047	0.0177	187121	476853	1.02e-13	0.1745
rs6016373	G	A	G	A	-0.0319	-0.0007	0.3734	0.434571	0.0036	0.0134	185730	476853	1e-17	0.9599
rs633695	G	A	G	A	0.0433	-0.0193	0.285	0.401141	0.0058	0.014	93067	476853	1.05e-14	0.1683
rs646776	T	C	T	C	0.1272	0.0247	0.7876	0.81953	0.0042	0.0157	187288	476853	4.78e-187	0.1156
rs6504872	T	C	T	C	0.025	-0.0307	0.4723	0.436943	0.0035	0.0129	185712	476853	6.99e-12	0.0176701
rs6511720	T	G	T	G	-0.1851	-0.0128	0.09763	0.0838134	0.0059	0.021	184764	476853	1e-200	0.5439
rs6544713	C	T	C	T	-0.0773	0.0198	0.7058	0.783697	0.004	0.0151	187199	476853	1.69e-81	0.1875
rs6573778	C	T	C	T	-0.0263	0.0029	0.529	0.649923	0.0039	0.0132	187079	476853	2.96e-11	0.8259
rs6603981	T	C	T	C	0.0351	-0.0448	0.8061	0.841894	0.0043	0.0158	187329	476853	7.85e-15	0.00470695
rs6709904	G	A	G	A	-0.0545	-0.0216	0.1135	0.089931	0.0083	0.0211	94558	476853	8.39e-10	0.3059
rs6818397	G	T	G	T	-0.0254	0.0063	0.5871	0.594113	0.0039	0.0139	186903	476853	9.51e-11	0.649201
rs6882076	C	T	C	T	0.0508	-0.0023	0.6662	0.693582	0.0037	0.0136	187270	476853	5.35e-41	0.8641
rs7412	T	C	T	C	-0.3736	0.0201	0.06596	0.0647061	0.0096	0.0264	92046	476853	1e-200	0.4473
rs7534572	G	C	G	C	0.0629	0.0419	0.69	0.6456	0.0055	0.022	83151	476853	3.6e-28	0.0564495
rs7551981	T	G	T	G	0.0358	0.0105	0.595	0.658339	0.0037	0.0131	187282	476853	7.5e-22	0.4212
rs75687619	T	G	T	G	0.1592	0.003	0.02375	0.0253097	0.0153	0.0428	91543	476853	3.61e-22	0.9439
rs7616006	G	A	G	A	-0.0315	-0.0124	0.4446	0.378045	0.0036	0.0132	187246	476853	8.41e-17	0.3466
rs7640978	T	C	T	C	-0.0376	-0.0146	0.1055	0.0775799	0.0066	0.0232	186485	476853	1.66e-08	0.5285
rs780093	C	T	C	T	-0.0515	-0.0006	0.5871	0.574135	0.0036	0.0133	186446	476853	2.59e-42	0.9612
rs7832643	T	G	T	G	0.0289	0.0241	0.405	0.344751	0.0037	0.0132	178980	476853	3.12e-13	0.0684006
rs8103315	A	C	A	C	0.0422	-0.013	0.1359	0.148704	0.0055	0.0178	156370	476853	5.94e-15	0.4644
rs9272775	C	T	C	T	0.0317	0.0275	0.2823	0.379445	0.0055	0.0208	89534	476853	2.13e-08	0.1869
rs9306897	C	T	C	T	-0.0488	-0.0032	0.6966	0.718171	0.0037	0.0136	185808	476853	7.51e-37	0.8151
rs9376090	C	T	C	T	-0.0254	-0.0184	0.2718	0.297649	0.004	0.014	187263	476853	2.6e-09	0.1865
rs9391858	G	A	G	A	0.0495	0.0116	0.1939	0.152772	0.005	0.0202	176743	476853	7.2e-22	0.564999
rs964184	C	G	C	G	-0.1214	-0.0058	NA	0.825463	0.0076	0.0183	94573	476853	2.84e-55	0.750699
rs9987289	G	A	G	A	0.0842	-0.0073	0.9248	0.920993	0.0063	0.02	173502	476853	1.84e-36	0.714399

## Sheet: Supplementary Table 6
Genetic variants	id.outcome	outcome	exposure	method	nsnp	b	se	pval	lo_ci	up_ci	or	or_lci95	or_uci95
HMGCR	ebi-a-GCST90018916	Sleep apnea syndrome	Exposure 1	Inverse variance weighted	20	-0.467357	0.103486	6.29739e-06	-0.670189	-0.264525	0.626657	0.511612	0.767571
PCSK9	ebi-a-GCST90018916	Sleep apnea syndrome	Exposure 1	Inverse variance weighted	38	-0.254374	0.0692134	0.00023765	-0.390032	-0.118716	0.775402	0.677035	0.88806
NPC1L1	ebi-a-GCST90018916	Sleep apnea syndrome	Exposure 1	Inverse variance weighted	6	0.226101	0.312937	0.469979	-0.387256	0.839458	1.2537	0.678918	2.31511

## Sheet: Supplementary Table 7
Genetic variants	id.outcome	outcome	exposure	method	nsnp	b	se	pval	lo_ci	up_ci	or	or_lci95	or_uci95
LPL	ebi-a-GCST90018916	Sleep apnea syndrome	Exposure 3	Inverse variance weighted	59	0.176957	0.0412342	1.77e-05	0.0961382	0.257776	1.19358	1.10091	1.29405
APOC3	ebi-a-GCST90018916	Sleep apnea syndrome	Exposure 3	Inverse variance weighted	45	-0.00446133	0.0390728	0.909095	-0.0810441	0.0721214	0.995549	0.922153	1.07479
ANGPTL3	ebi-a-GCST90018916	Sleep apnea syndrome	Exposure 3	Inverse variance weighted	22	0.15643	0.0927994	0.0918574	-0.0254567	0.338317	1.16933	0.974865	1.40259
CETP	ebi-a-GCST90018916	Sleep apnea syndrome	Exposure 2	Inverse variance weighted	122	-0.0204514	0.0215183	0.341899	-0.0626272	0.0217244	0.979756	0.939294	1.02196
APOB	ebi-a-GCST90018916	Sleep apnea syndrome	Exposure 4	Inverse variance weighted	23	-0.0187302	0.0548893	0.732926	-0.126313	0.0888528	0.981444	0.881339	1.09292

## Sheet: Supplementary Table 8
Genetic variants	id.exposure	id.outcome	outcome	exposure	method	nsnp	b	se	pval	lo_ci	up_ci	or	or_lci95	or_uci95
HMGCR	ieu-b-110	ieu-a-7	Coronary heart disease || id:ieu-a-7	LDL cholesterol || id:ieu-b-110	Inverse variance weighted	20	0.454026	0.0783334	6.78847e-09	0.300493	0.60756	1.57464	1.35052	1.83595
PCSK9	ieu-b-110	ieu-a-7	Coronary heart disease || id:ieu-a-7	LDL cholesterol || id:ieu-b-110	Inverse variance weighted	33	0.759043	0.0748356	3.56683e-24	0.612366	0.905721	2.13623	1.84479	2.47372
NPC1L1	ieu-b-110	ieu-a-7	Coronary heart disease || id:ieu-a-7	LDL cholesterol || id:ieu-b-110	Inverse variance weighted	6	0.790816	0.216982	0.0002678	0.36553	1.2161	2.20519	1.44128	3.37401
LPL	ieu-b-111	ieu-a-7	Coronary heart disease || id:ieu-a-7	triglycerides || id:ieu-b-111	Inverse variance weighted	58	0.449012	0.032313	6.72599e-44	0.385678	0.512345	1.56676	1.47061	1.6692
APOC3	ieu-b-111	ieu-a-7	Coronary heart disease || id:ieu-a-7	triglycerides || id:ieu-b-111	Inverse variance weighted	45	0.192601	0.0244735	3.55315e-15	0.144633	0.240569	1.2124	1.15562	1.27197
ANGPTL3	ieu-b-111	ieu-a-7	Coronary heart disease || id:ieu-a-7	triglycerides || id:ieu-b-111	Inverse variance weighted	22	0.18806	0.0664512	0.00465414	0.0578155	0.318304	1.20691	1.05952	1.37479
CETP	ieu-b-109	ieu-a-7	Coronary heart disease || id:ieu-a-7	HDL cholesterol || id:ieu-b-109	Inverse variance weighted	120	-0.110335	0.0158155	3.02871e-12	-0.141334	-0.0793368	0.895534	0.8682	0.923729
APOB	ieu-a-301	ieu-a-7	Coronary heart disease || id:ieu-a-7	Total cholesterol || id:ieu-a-301	Inverse variance weighted	23	0.34795	0.0612285	1.32498e-08	0.227942	0.467958	1.41616	1.25601	1.59673
Phenotype/variable	First author (year)	Sample size (cases/controls)	Sex	Phenotype ascertainment
Coronary heart disease	Nikpay(2015)	184 305(60 801/123 504)	Mixed	CARDIoGRAMplusC4D

## Sheet: Supplementary Table 9
id.exposure	id.outcome	outcome	exposure	method	nsnp	b	se	pval	lo_ci	up_ci	or	or_lci95	or_uci95
ieu-b-110	ieu-a-7	Coronary heart disease || id:ieu-a-7	LDL cholesterol || id:ieu-b-110	Inverse variance weighted	134	0.563639	0.050502	6.34792e-29	0.464655	0.662623	1.75705	1.59146	1.93987
ieu-b-109	ieu-a-7	Coronary heart disease || id:ieu-a-7	HDL cholesterol || id:ieu-b-109	Inverse variance weighted	306	-0.25208	0.0327445	1.3777e-14	-0.31626	-0.187901	0.777182	0.72887	0.828697
ieu-b-111	ieu-a-7	Coronary heart disease || id:ieu-a-7	triglycerides || id:ieu-b-111	Inverse variance weighted	270	0.289452	0.0324575	4.753e-19	0.225835	0.353069	1.3357	1.25337	1.42343
ieu-a-301	ieu-a-7	Coronary heart disease || id:ieu-a-7	Total cholesterol || id:ieu-a-301	Inverse variance weighted	76	0.392514	0.0331817	2.75707e-32	0.327477	0.45755	1.4807	1.38746	1.5802
Phenotype/variable	First author (year)	Sample size (cases/controls)	Sex	Phenotype ascertainment
Coronary heart disease	Nikpay(2015)	184 305(60 801/123 504)	Mixed	CARDIoGRAMplusC4D

## Sheet: Supplementary Table 10
Sleep apnea syndrome || id:ebi-a-GCST90018916
result.id.exposure	result.exposure	result.id.outcome	result.outcome	result.nsnp	result.b	result.se	result.pval	or	or_lci95	or_uci95
ieu-a-301	Total cholesterol || id:ieu-a-301	ebi-a-GCST90018916	Sleep apnea syndrome || id:ebi-a-GCST90018916	44	0.559878	0.154198	0.000282435	1.75046	1.17623	2.60503
ieu-b-109	HDL cholesterol || id:ieu-b-109	ebi-a-GCST90018916	Sleep apnea syndrome || id:ebi-a-GCST90018916	177	-0.312295	0.0759655	3.94e-05	0.731765	0.500178	1.07058
ieu-b-110	LDL cholesterol || id:ieu-b-110	ebi-a-GCST90018916	Sleep apnea syndrome || id:ebi-a-GCST90018916	72	-0.65032	0.172858	0.000168448	0.521879	0.232926	1.16929
ieu-b-111	triglycerides || id:ieu-b-111	ebi-a-GCST90018916	Sleep apnea syndrome || id:ebi-a-GCST90018916	131	-0.0761681	0.0695963	0.273768	0.92666	0.803308	1.06895
Coronary heart disease || id:ieu-a-7
result.id.exposure	result.exposure	result.id.outcome	result.outcome	result.nsnp	result.b	result.se	result.pval	or	or_lci95	or_uci95
ieu-a-301	Total cholesterol || id:ieu-a-301	ieu-a-7	Coronary heart disease || id:ieu-a-7	33	0.750396	0.208691	0.000323478	2.11784	1.24548	3.6012
ieu-b-109	HDL cholesterol || id:ieu-b-109	ieu-a-7	Coronary heart disease || id:ieu-a-7	108	-0.519755	0.109358	2.01e-06	0.594666	0.321009	1.10161
ieu-b-110	LDL cholesterol || id:ieu-b-110	ieu-a-7	Coronary heart disease || id:ieu-a-7	49	-0.292513	0.232748	0.208832	0.746385	0.446075	1.24887
ieu-b-111	triglycerides || id:ieu-b-111	ieu-a-7	Coronary heart disease || id:ieu-a-7	84	-0.162327	0.104274	0.119533	0.850163	0.654688	1.104
